# Supplementary material for: Urban mining by flash Joule heating
Source: Nat Commun. 2021 Oct 4;12:5794. doi: 10.1038/s41467-021-26038-9 (PMC8490403; doi:10.1038/s41467-021-26038-9)
Supplement: Supplementary file 2 — Source Data [file 41467_2021_26038_MOESM2_ESM.xlsx]

## Sheet: Fig. 1c
Precious metal	Concentration (ppm)
Ru	0.05714
Rh	1.38387
Pd	5.12372
Ag	22.3774
Re	0.00549
Ir	0.00224
Pt	0.00885
Au	13.0643

## Sheet: Fig. 1d
100V		120V		150V
Time (s)	Current (A)	Time (s)	Current (A)	Time (s)	Current (A)
1e-05	1.48325	0	-1.57372	1e-05	-2.72008
6e-05	-1.95584	5e-05	-1.95584	6e-05	-2.33796
0.00011	-3.48432	0.0001	-3.86644	0.00011	-2.33796
0.00016	-1.95584	0.00015	-3.1022	0.00016	-1.95584
0.00021	-0.80947	0.0002	-0.42735	0.00021	-1.95584
0.00026	-1.1916	0.00025	-2.33796	0.00026	-1.95584
0.00031	-1.1916	0.0003	-2.72008	0.00031	-2.72008
0.00036	-3.1022	0.00035	-1.1916	0.00036	-0.80947
0.00041	-3.1022	0.0004	-1.1916	0.00041	-1.95584
0.00046	-0.80947	0.00045	-1.1916	0.00046	-3.86644
0.00051	-1.1916	0.0005	-3.1022	0.00051	-2.33796
0.00056	-3.1022	0.00055	-1.1916	0.00056	-1.1916
0.00061	-3.86644	0.0006	-2.33796	0.00061	-1.57372
0.00066	-1.95584	0.00065	-0.80947	0.00066	-3.1022
0.00071	-1.1916	0.0007	-2.33796	0.00071	-3.1022
0.00076	-2.72008	0.00075	-3.86644	0.00076	-1.95584
0.00081	-2.33796	0.0008	-1.1916	0.00081	-1.1916
0.00086	-1.57372	0.00085	-2.33796	0.00086	-1.95584
0.00091	-1.1916	0.0009	-1.57372	0.00091	-2.72008
0.00096	-1.95584	0.00095	-2.33796	0.00096	-1.95584
0.00101	-3.48432	0.001	-2.72008	0.00101	-0.80947
0.00106	-1.95584	0.00105	-1.95584	0.00106	-1.95584
0.00111	-0.80947	0.0011	-1.1916	0.00111	-3.86644
0.00116	-1.1916	0.00115	-1.95584	0.00116	-3.86644
0.00121	-3.1022	0.0012	-3.48432	0.00121	-1.95584
0.00126	-2.33796	0.00125	-1.95584	0.00126	-1.95584
0.00131	-1.95584	0.0013	-0.42735	0.00131	-1.1916
0.00136	-1.1916	0.00135	-1.95584	0.00136	-2.33796
0.00141	-1.95584	0.0014	-2.72008	0.00141	-1.1916
0.00146	-3.1022	0.00145	-1.57372	0.00146	-2.33796
0.00151	-2.33796	0.0015	-0.80947	0.00151	-1.1916
0.00156	-1.1916	0.00155	-1.95584	0.00156	-1.95584
0.00161	-2.33796	0.0016	-2.72008	0.00161	-3.1022
0.00166	-1.57372	0.00165	-1.1916	0.00166	-1.1916
0.00171	-3.86644	0.0017	-2.33796	0.00171	-0.80947
0.00176	-1.95584	0.00175	-1.1916	0.00176	-2.72008
0.00181	-1.1916	0.0018	-1.1916	0.00181	-2.72008
0.00186	-1.57372	0.00185	-2.33796	0.00186	-1.57372
0.00191	-3.1022	0.0019	-1.57372	0.00191	0.33689
0.00196	-2.72008	0.00195	-1.95584	0.00196	-2.72008
0.00201	-1.1916	0.002	-1.57372	0.00201	-2.72008
0.00206	-1.57372	0.00205	-2.33796	0.00206	-1.57372
0.00211	-1.57372	0.0021	-1.1916	0.00211	-1.1916
0.00216	-3.1022	0.00215	-0.80947	0.00216	-1.1916
0.00221	-1.95584	0.0022	-1.95584	0.00221	-1.95584
0.00226	-1.1916	0.00225	-2.33796	0.00226	-2.33796
0.00231	-2.72008	0.0023	-2.72008	0.00231	-2.72008
0.00236	-3.1022	0.00235	-1.57372	0.00236	-1.1916
0.00241	-2.33796	0.0024	-1.1916	0.00241	-1.1916
0.00246	-0.80947	0.00245	-1.57372	0.00246	-2.33796
0.00251	-2.33796	0.0025	-3.86644	0.00251	-1.57372
0.00256	-1.57372	0.00255	-1.95584	0.00256	0.33689
0.00261	-3.1022	0.0026	-1.1916	0.00261	0.33689
0.00266	-1.95584	0.00265	-2.33796	0.00266	1.48325
0.00271	-1.57372	0.0027	-3.1022	0.00271	1.86537
0.00276	-1.95584	0.00275	-3.48432	0.00276	1.10113
0.00281	-3.1022	0.0028	-1.95584	0.00281	1.48325
0.00286	-1.57372	0.00285	-0.42735	0.00286	-0.42735
0.00291	-1.1916	0.0029	-1.1916	0.00291	0.33689
0.00296	-2.72008	0.00295	-3.1022	0.00296	-2.33796
0.00301	-3.1022	0.003	-3.1022	0.00301	-1.1916
0.00306	-2.33796	0.00305	-4.24857	0.00306	-0.04523
0.00311	-1.57372	0.0031	-2.72008	0.00311	-3.86644
0.00316	-1.57372	0.00315	-2.33796	0.00316	-3.1022
0.00321	-1.57372	0.0032	-0.80947	0.00321	-1.1916
0.00326	-3.1022	0.00325	-2.72008	0.00326	-1.1916
0.00331	-1.95584	0.0033	-3.86644	0.00331	-0.42735
0.00336	-1.57372	0.00335	-1.57372	0.00336	-3.1022
0.00341	-2.33796	0.0034	-3.86644	0.00341	-2.72008
0.00346	-3.1022	0.00345	-0.80947	0.00346	-0.04523
0.00351	-2.33796	0.0035	-0.04523	0.00351	-0.42735
0.00356	-1.95584	0.00355	2.62962	0.00356	-0.80947
0.00361	-1.1916	0.0036	0.33689	0.00361	-0.80947
0.00366	-3.86644	0.00365	-3.1022	0.00366	-1.57372
0.00371	-2.72008	0.0037	-4.63069	0.00371	1.10113
0.00376	-0.42735	0.00375	-0.42735	0.00376	-1.1916
0.00381	-1.1916	0.0038	-1.1916	0.00381	-1.57372
0.00386	-4.24857	0.00385	-3.1022	0.00386	-1.1916
0.00391	-3.48432	0.0039	-1.95584	0.00391	-1.95584
0.00396	0.71901	0.00395	-1.57372	0.00396	-0.80947
0.00401	2.62962	0.004	-2.72008	0.00401	-1.57372
0.00406	1.86537	0.00405	-1.1916	0.00406	-2.72008
0.00411	1.48325	0.0041	-4.24857	0.00411	-1.1916
0.00416	0.33689	0.00415	-1.57372	0.00416	-1.1916
0.00421	-0.80947	0.0042	-0.42735	0.00421	-3.48432
0.00426	-1.95584	0.00425	-1.95584	0.00426	-1.95584
0.00431	-4.24857	0.0043	-1.1916	0.00431	1.10113
0.00436	-2.72008	0.00435	-4.24857	0.00436	-4.24857
0.00441	-4.24857	0.0044	-0.04523	0.00441	-1.1916
0.00446	-1.57372	0.00445	0.33689	0.00446	-1.95584
0.00451	-1.95584	0.0045	-2.33796	0.00451	-2.72008
0.00456	-1.1916	0.00455	-1.1916	0.00456	-1.1916
0.00461	-1.95584	0.0046	-1.1916	0.00461	-1.1916
0.00466	-0.42735	0.00465	-1.1916	0.00466	-0.80947
0.00471	0.71901	0.0047	-1.95584	0.00471	-5.77705
0.00476	-1.1916	0.00475	-5.01281	0.00476	-2.72008
0.00481	-3.86644	0.0048	-1.57372	0.00481	0.33689
0.00486	-4.63069	0.00485	-0.80947	0.00486	-1.95584
0.00491	-1.1916	0.0049	-1.95584	0.00491	-2.72008
0.00496	-0.80947	0.00495	-1.95584	0.00496	-4.24857
0.00501	-1.95584	0.005	0.33689	0.00501	-1.95584
0.00506	-3.48432	0.00505	0.71901	0.00506	-1.95584
0.00511	-1.57372	0.0051	1.86537	0.00511	-2.72008
0.00516	-2.72008	0.00515	1.10113	0.00516	1.10113
0.00521	1.10113	0.0052	-0.42735	0.00521	0.33689
0.00526	-3.1022	0.00525	-0.04523	0.00526	-0.80947
0.00531	-1.95584	0.0053	-1.57372	0.00531	-3.1022
0.00536	-0.04523	0.00535	-1.57372	0.00536	-6.15917
0.00541	-2.72008	0.0054	-3.1022	0.00541	-1.95584
0.00546	-1.1916	0.00545	-4.24857	0.00546	-0.80947
0.00551	-2.33796	0.0055	-1.1916	0.00551	-2.72008
0.00556	-4.24857	0.00555	-0.80947	0.00556	-3.1022
0.00561	-2.72008	0.0056	-3.1022	0.00561	-0.80947
0.00566	-2.72008	0.00565	-1.57372	0.00566	1.86537
0.00571	-2.72008	0.0057	-1.95584	0.00571	-1.1916
0.00576	0.33689	0.00575	-1.57372	0.00576	-1.95584
0.00581	0.71901	0.0058	-2.33796	0.00581	-2.72008
0.00586	-1.95584	0.00585	-1.95584	0.00586	0.33689
0.00591	-3.86644	0.0059	-1.1916	0.00591	1.48325
0.00596	-2.33796	0.00595	1.86537	0.00596	-2.33796
0.00601	-1.57372	0.006	-1.57372	0.00601	-3.86644
0.00606	-3.1022	0.00605	-0.42735	0.00606	-0.42735
0.00611	-1.1916	0.0061	-3.1022	0.00611	-1.95584
0.00616	-2.72008	0.00615	-1.1916	0.00616	-2.72008
0.00621	-1.95584	0.0062	-0.80947	0.00621	-1.57372
0.00626	-1.1916	0.00625	-2.72008	0.00626	-5.01281
0.00631	-3.48432	0.0063	-3.1022	0.00631	1.10113
0.00636	-3.1022	0.00635	-0.04523	0.00636	-2.33796
0.00641	-2.33796	0.0064	-0.42735	0.00641	-0.04523
0.00646	0.33689	0.00645	-2.72008	0.00646	-2.33796
0.00651	0.71901	0.0065	-1.95584	0.00651	-3.86644
0.00656	-1.95584	0.00655	-4.24857	0.00656	-1.57372
0.00661	-4.24857	0.0066	-1.95584	0.00661	-2.72008
0.00666	-0.04523	0.00665	-0.42735	0.00666	-0.80947
0.00671	-1.1916	0.0067	-2.33796	0.00671	-0.42735
0.00676	-3.1022	0.00675	-3.48432	0.00676	-4.24857
0.00681	-1.95584	0.0068	0.33689	0.00681	-0.80947
0.00686	-3.1022	0.00685	-0.80947	0.00686	0.71901
0.00691	0.71901	0.0069	-1.1916	0.00691	-2.33796
0.00696	-1.57372	0.00695	-3.1022	0.00696	-3.48432
0.00701	-2.72008	0.007	-3.48432	0.00701	-1.95584
0.00706	-2.72008	0.00705	2.24749	0.00706	-1.1916
0.00711	-1.57372	0.0071	-3.1022	0.00711	-1.57372
0.00716	-1.95584	0.00715	-1.95584	0.00716	-3.86644
0.00721	-1.57372	0.0072	-2.72008	0.00721	-1.95584
0.00726	-5.39493	0.00725	-3.1022	0.00726	-0.80947
0.00731	-0.80947	0.0073	1.86537	0.00731	-1.95584
0.00736	0.71901	0.00735	-3.1022	0.00736	-2.72008
0.00741	-1.1916	0.0074	-3.86644	0.00741	-1.95584
0.00746	-1.57372	0.00745	-2.72008	0.00746	-1.57372
0.00751	-3.1022	0.0075	-1.95584	0.00751	-2.33796
0.00756	-1.1916	0.00755	-3.86644	0.00756	-3.48432
0.00761	-1.1916	0.0076	-1.57372	0.00761	-1.57372
0.00766	-4.63069	0.00765	-2.33796	0.00766	-0.42735
0.00771	-3.1022	0.0077	1.10113	0.00771	-1.1916
0.00776	-1.95584	0.00775	-0.42735	0.00776	-2.72008
0.00781	-1.57372	0.0078	-1.57372	0.00781	-2.72008
0.00786	-1.1916	0.00785	-3.1022	0.00786	-1.95584
0.00791	0.71901	0.0079	-3.86644	0.00791	-0.80947
0.00796	-1.1916	0.00795	-0.80947	0.00796	-3.1022
0.00801	0.71901	0.008	-1.1916	0.00801	-3.48432
0.00806	0.33689	0.00805	-1.95584	0.00806	-1.57372
0.00811	-0.42735	0.0081	-3.1022	0.00811	-0.04523
0.00816	-2.33796	0.00815	-1.95584	0.00816	-1.1916
0.00821	-2.33796	0.0082	-1.1916	0.00821	-0.42735
0.00826	-0.80947	0.00825	-2.33796	0.00826	-1.57372
0.00831	-1.57372	0.0083	-3.1022	0.00831	-1.1916
0.00836	-4.63069	0.00835	-2.33796	0.00836	-0.42735
0.00841	-1.57372	0.0084	-1.1916	0.00841	-1.1916
0.00846	-0.42735	0.00845	-1.1916	0.00846	-1.95584
0.00851	-2.72008	0.0085	-0.80947	0.00851	-2.72008
0.00856	-1.57372	0.00855	-3.1022	0.00856	-2.72008
0.00861	-2.72008	0.0086	-1.57372	0.00861	-1.1916
0.00866	-3.1022	0.00865	-1.1916	0.00866	-2.72008
0.00871	-0.80947	0.0087	-1.57372	0.00871	-3.1022
0.00876	-2.72008	0.00875	-3.1022	0.00876	-1.57372
0.00881	-2.72008	0.0088	-1.95584	0.00881	-0.80947
0.00886	-3.1022	0.00885	-0.04523	0.00886	-1.1916
0.00891	-1.57372	0.0089	-1.95584	0.00891	-2.72008
0.00896	-0.80947	0.00895	-3.1022	0.00896	-1.1916
0.00901	-1.57372	0.009	-3.1022	0.00901	-1.1916
0.00906	-3.48432	0.00905	-1.57372	0.00906	-1.57372
0.00911	-1.57372	0.0091	-1.1916	0.00911	-3.48432
0.00916	-1.95584	0.00915	-1.57372	0.00916	-2.72008
0.00921	-2.72008	0.0092	-1.95584	0.00921	-1.95584
0.00926	-2.33796	0.00925	-1.95584	0.00926	-1.1916
0.00931	-3.1022	0.0093	-1.57372	0.00931	-1.1916
0.00936	-1.57372	0.00935	-2.33796	0.00936	-3.1022
0.00941	-0.80947	0.0094	-3.1022	0.00941	-1.1916
0.00946	-2.72008	0.00945	-1.57372	0.00946	-1.1916
0.00951	-2.72008	0.0095	-1.1916	0.00951	-1.57372
0.00956	-0.80947	0.00955	-1.1916	0.00956	-3.1022
0.00961	-2.33796	0.0096	-1.57372	0.00961	-2.72008
0.00966	-1.57372	0.00965	-3.1022	0.00966	-1.1916
0.00971	-3.1022	0.0097	-1.1916	0.00971	-0.80947
0.00976	-3.48432	0.00975	-0.80947	0.00976	-1.95584
0.00981	-1.95584	0.0098	-1.1916	0.00981	-3.1022
0.00986	-1.1916	0.00985	-3.1022	0.00986	-2.72008
0.00991	-1.95584	0.0099	-2.33796	0.00991	-1.1916
0.00996	-4.24857	0.00995	-1.1916	0.00996	-1.1916
0.01001	-1.95584	0.01	-1.95584	0.01001	-1.95584
0.01006	-0.80947	0.01005	-1.95584	0.01006	-2.72008
0.01011	-1.95584	0.0101	-2.72008	0.01011	-1.1916
0.01016	-2.72008	0.01015	-1.95584	0.01016	-1.1916
0.01021	-3.1022	0.0102	-0.04523	0.01021	-2.33796
0.01026	-1.1916	0.01025	-4.63069	0.01026	-3.1022
0.01031	-1.95584	0.0103	-3.1022	0.01031	-2.33796
0.01036	-1.95584	0.01035	-1.57372	0.01036	-1.1916
0.01041	-2.33796	0.0104	-1.57372	0.01041	-1.57372
0.01046	-1.57372	0.01045	-2.33796	0.01046	-3.48432
0.01051	-1.57372	0.0105	-1.95584	0.01051	-3.48432
0.01056	-2.33796	0.01055	-2.72008	0.01056	-0.80947
0.01061	-3.48432	0.0106	-0.80947	0.01061	-0.80947
0.01066	-1.57372	0.01065	-0.80947	0.01066	-1.57372
0.01071	-0.80947	0.0107	-0.80947	0.01071	-3.1022
0.01076	-3.1022	0.01075	-2.33796	0.01076	-1.1916
0.01081	-2.33796	0.0108	-3.1022	0.01081	-4.24857
0.01086	-2.72008	0.01085	-2.33796	0.01086	-1.95584
0.01091	-1.95584	0.0109	-1.95584	0.01091	-2.33796
0.01096	-0.80947	0.01095	-1.95584	0.01096	-3.1022
0.01101	-1.57372	0.011	0.33689	0.01101	-5.77705
0.01106	-2.72008	0.01105	-1.57372	0.01106	0.33689
0.01111	-1.57372	0.0111	0.33689	0.01111	-3.48432
0.01116	-0.80947	0.01115	-1.95584	0.01116	-1.95584
0.01121	-1.95584	0.0112	-1.1916	0.01121	-0.04523
0.01126	-2.72008	0.01125	-1.95584	0.01126	1.10113
0.01131	-5.77705	0.0113	-0.04523	0.01131	-1.95584
0.01136	-1.95584	0.01135	1.10113	0.01136	-2.33796
0.01141	-1.57372	0.0114	0.71901	0.01141	-1.95584
0.01146	-1.95584	0.01145	-1.1916	0.01146	-0.80947
0.01151	-3.48432	0.0115	-1.1916	0.01151	-0.04523
0.01156	-1.95584	0.01155	4.54022	0.01156	-0.04523
0.01161	-1.1916	0.0116	2.62962	0.01161	-4.63069
0.01166	-2.33796	0.01165	1.10113	0.01166	-2.72008
0.01171	-3.1022	0.0117	2.62962	0.01171	-3.86644
0.01176	-1.57372	0.01175	1.48325	0.01176	-1.1916
0.01181	-1.1916	0.0118	1.48325	0.01181	-3.1022
0.01186	-2.72008	0.01185	0.33689	0.01186	-2.72008
0.01191	-3.1022	0.0119	1.86537	0.01191	0.71901
0.01196	-1.95584	0.01195	3.39386	0.01196	-2.72008
0.01201	-2.72008	0.012	5.30446	0.01201	-1.1916
0.01206	-1.57372	0.01205	1.86537	0.01206	-2.72008
0.01211	-4.24857	0.0121	3.01174	0.01211	-0.80947
0.01216	6.83295	0.01215	5.30446	0.01216	-1.57372
0.01221	-1.57372	0.0122	6.45083	0.01221	-3.86644
0.01226	-1.57372	0.01225	6.06871	0.01226	-1.95584
0.01231	-3.86644	0.0123	4.92234	0.01231	-5.01281
0.01236	-4.63069	0.01235	4.1581	0.01236	-1.95584
0.01241	-0.42735	0.0124	5.68658	0.01241	1.86537
0.01246	-2.72008	0.01245	5.30446	0.01246	-1.57372
0.01251	-0.04523	0.0125	6.06871	0.01251	-3.1022
0.01256	0.33689	0.01255	7.97931	0.01256	-2.72008
0.01261	-0.42735	0.0126	4.92234	0.01261	-1.1916
0.01266	-0.80947	0.01265	6.45083	0.01266	-2.72008
0.01271	-0.04523	0.0127	7.59719	0.01271	-2.72008
0.01276	-1.1916	0.01275	5.68658	0.01276	-0.80947
0.01281	-2.72008	0.0128	5.68658	0.01281	-0.80947
0.01286	3.39386	0.01285	7.21507	0.01286	-2.33796
0.01291	1.86537	0.0129	11.8005	0.01291	-1.57372
0.01296	0.33689	0.01295	7.97931	0.01296	-3.1022
0.01301	-1.95584	0.013	8.36143	0.01301	-1.95584
0.01306	-0.04523	0.01305	7.97931	0.01306	-0.42735
0.01311	-0.04523	0.0131	7.97931	0.01311	-1.1916
0.01316	4.54022	0.01315	6.45083	0.01316	-2.72008
0.01321	4.54022	0.0132	7.97931	0.01321	-1.95584
0.01326	3.39386	0.01325	8.36143	0.01326	-3.1022
0.01331	1.86537	0.0133	9.12567	0.01331	-1.95584
0.01336	2.62962	0.01335	7.97931	0.01336	-2.72008
0.01341	3.39386	0.0134	11.4184	0.01341	1.48325
0.01346	3.01174	0.01345	9.12567	0.01346	0.33689
0.01351	2.24749	0.0135	7.97931	0.01351	-5.01281
0.01356	3.77598	0.01355	11.0363	0.01356	-3.1022
0.01361	3.39386	0.0136	11.0363	0.01361	-3.48432
0.01366	5.30446	0.01365	10.6542	0.01366	-1.95584
0.01371	6.45083	0.0137	10.6542	0.01371	-1.1916
0.01376	6.06871	0.01375	10.6542	0.01376	-1.95584
0.01381	3.39386	0.0138	12.5648	0.01381	-3.1022
0.01386	3.39386	0.01385	13.7111	0.01386	-2.72008
0.01391	1.86537	0.0139	13.7111	0.01391	-1.95584
0.01396	4.1581	0.01395	11.0363	0.01396	-1.57372
0.01401	6.45083	0.014	12.1826	0.01401	-2.33796
0.01406	6.45083	0.01405	10.6542	0.01406	-3.1022
0.01411	6.45083	0.0141	12.5648	0.01411	-0.04523
0.01416	5.68658	0.01415	12.5648	0.01416	-0.04523
0.01421	3.39386	0.0142	12.1826	0.01421	0.71901
0.01426	6.45083	0.01425	16.0038	0.01426	-1.1916
0.01431	10.272	0.0143	12.5648	0.01431	-0.04523
0.01436	3.77598	0.01435	14.0932	0.01436	2.24749
0.01441	4.92234	0.0144	13.329	0.01441	0.71901
0.01446	7.59719	0.01445	16.386	0.01446	1.10113
0.01451	8.36143	0.0145	14.0932	0.01451	0.71901
0.01456	5.30446	0.01455	12.9469	0.01456	4.54022
0.01461	10.6542	0.0146	14.4754	0.01461	1.86537
0.01466	7.21507	0.01465	12.1826	0.01466	0.71901
0.01471	9.5078	0.0147	14.0932	0.01471	1.86537
0.01476	8.74355	0.01475	17.5323	0.01476	3.01174
0.01481	5.68658	0.0148	16.386	0.01481	2.24749
0.01486	7.21507	0.01485	15.6217	0.01486	1.86537
0.01491	9.5078	0.0149	17.1502	0.01491	-1.1916
0.01496	11.4184	0.01495	16.386	0.01496	3.77598
0.01501	10.6542	0.015	13.7111	0.01501	4.1581
0.01506	12.5648	0.01505	15.2396	0.01506	5.30446
0.01511	11.4184	0.0151	18.6787	0.01511	3.77598
0.01516	11.4184	0.01515	18.2966	0.01516	5.30446
0.01521	10.272	0.0152	18.2966	0.01521	4.54022
0.01526	7.59719	0.01525	16.7681	0.01526	7.21507
0.01531	10.6542	0.0153	18.6787	0.01531	2.24749
0.01536	9.88992	0.01535	18.6787	0.01536	4.1581
0.01541	9.88992	0.0154	19.0608	0.01541	4.1581
0.01546	12.5648	0.01545	18.2966	0.01546	6.06871
0.01551	11.0363	0.0155	17.5323	0.01551	7.21507
0.01556	13.329	0.01555	19.4429	0.01556	4.54022
0.01561	13.7111	0.0156	18.6787	0.01561	5.68658
0.01566	13.7111	0.01565	18.6787	0.01566	8.36143
0.01571	12.1826	0.0157	21.3535	0.01571	6.06871
0.01576	14.0932	0.01575	21.7357	0.01576	5.30446
0.01581	12.9469	0.0158	20.2072	0.01581	7.59719
0.01586	14.0932	0.01585	19.0608	0.01586	7.21507
0.01591	14.0932	0.0159	19.4429	0.01591	7.97931
0.01596	12.5648	0.01595	20.9714	0.01596	6.83295
0.01601	16.7681	0.016	22.882	0.01601	6.06871
0.01606	14.4754	0.01605	22.882	0.01606	7.97931
0.01611	15.6217	0.0161	21.3535	0.01611	8.74355
0.01616	12.5648	0.01615	23.2642	0.01616	9.12567
0.01621	14.0932	0.0162	21.7357	0.01621	9.12567
0.01626	15.2396	0.01625	24.7926	0.01626	9.12567
0.01631	16.386	0.0163	23.6463	0.01631	8.36143
0.01636	14.0932	0.01635	23.6463	0.01636	10.6542
0.01641	16.7681	0.0164	24.4105	0.01641	9.88992
0.01646	16.0038	0.01645	27.0854	0.01646	9.12567
0.01651	18.2966	0.0165	26.3211	0.01651	10.272
0.01656	16.7681	0.01655	24.7926	0.01656	11.0363
0.01661	16.0038	0.0166	27.4675	0.01661	10.6542
0.01666	16.7681	0.01665	27.8496	0.01666	10.272
0.01671	15.2396	0.0167	25.939	0.01671	10.272
0.01676	17.9145	0.01675	27.0854	0.01676	11.4184
0.01681	17.1502	0.0168	27.4675	0.01681	12.5648
0.01686	18.6787	0.01685	29.3781	0.01686	12.1826
0.01691	18.6787	0.0169	29.7602	0.01691	11.0363
0.01696	20.2072	0.01695	30.5245	0.01696	12.5648
0.01701	18.2966	0.017	29.7602	0.01701	13.329
0.01706	17.1502	0.01705	32.4351	0.01706	13.329
0.01711	16.386	0.0171	32.0529	0.01711	11.8005
0.01716	19.4429	0.01715	33.1993	0.01716	13.7111
0.01721	18.6787	0.0172	33.5814	0.01721	14.0932
0.01726	20.9714	0.01725	33.1993	0.01726	14.0932
0.01731	20.2072	0.0173	33.9635	0.01731	13.7111
0.01736	21.7357	0.01735	35.492	0.01736	14.4754
0.01741	21.3535	0.0174	34.7278	0.01741	16.0038
0.01746	20.2072	0.01745	35.1099	0.01746	14.4754
0.01751	19.4429	0.0175	35.492	0.01751	15.6217
0.01756	20.5893	0.01755	37.0205	0.01756	14.0932
0.01761	22.4999	0.0176	38.1669	0.01761	15.6217
0.01766	21.3535	0.01765	38.1669	0.01766	16.386
0.01771	20.2072	0.0177	37.7848	0.01771	16.7681
0.01776	22.4999	0.01775	38.9311	0.01776	15.2396
0.01781	22.882	0.0178	41.2238	0.01781	16.7681
0.01786	23.6463	0.01785	40.0775	0.01786	17.9145
0.01791	23.2642	0.0179	40.8417	0.01791	18.2966
0.01796	22.4999	0.01795	41.2238	0.01796	17.5323
0.01801	23.2642	0.018	42.3702	0.01801	16.7681
0.01806	24.7926	0.01805	43.5166	0.01806	18.2966
0.01811	25.5569	0.0181	43.5166	0.01811	18.6787
0.01816	24.4105	0.01815	41.9881	0.01816	18.2966
0.01821	25.1748	0.0182	44.2808	0.01821	17.9145
0.01826	25.939	0.01825	46.1914	0.01826	17.5323
0.01831	26.7033	0.0183	45.4272	0.01831	19.8251
0.01836	26.3211	0.01835	45.8093	0.01836	21.7357
0.01841	26.3211	0.0184	46.9557	0.01841	19.4429
0.01846	27.4675	0.01845	48.102	0.01846	20.2072
0.01851	27.4675	0.0185	48.8663	0.01851	21.7357
0.01856	28.996	0.01855	47.7199	0.01856	22.4999
0.01861	28.996	0.0186	48.102	0.01861	20.5893
0.01866	27.4675	0.01865	50.0126	0.01866	21.7357
0.01871	30.1423	0.0187	51.159	0.01871	22.1178
0.01876	31.6708	0.01875	51.159	0.01876	24.0284
0.01881	30.5245	0.0188	51.5411	0.01881	22.882
0.01886	29.3781	0.01885	52.3054	0.01886	23.2642
0.01891	31.2887	0.0189	53.8338	0.01891	24.4105
0.01896	32.8172	0.01895	53.8338	0.01896	25.939
0.01901	32.8172	0.019	53.8338	0.01901	26.7033
0.01906	33.1993	0.01905	55.3623	0.01906	25.939
0.01911	31.6708	0.0191	56.1266	0.01911	25.939
0.01916	33.5814	0.01915	56.8908	0.01916	27.4675
0.01921	34.7278	0.0192	56.5087	0.01921	28.2317
0.01926	35.492	0.01925	56.5087	0.01926	28.2317
0.01931	33.5814	0.0193	57.6551	0.01931	29.7602
0.01936	33.5814	0.01935	58.0372	0.01936	30.9066
0.01941	37.0205	0.0194	58.8014	0.01941	3.01174
0.01946	35.492	0.01945	58.4193	0.01946	4.54022
0.01951	36.2563	0.0195	60.3299	0.01951	26.7033
0.01956	35.8742	0.01955	62.2405	0.01956	30.9066
0.01961	37.4026	0.0196	62.2405	0.01961	32.4351
0.01966	39.3132	0.01965	61.0941	0.01966	35.1099
0.01971	38.1669	0.0197	61.4763	0.01971	35.1099
0.01976	38.549	0.01975	62.6226	0.01976	35.492
0.01981	39.6954	0.0198	64.5332	0.01981	34.7278
0.01986	40.8417	0.01985	64.9154	0.01986	38.9311
0.01991	39.3132	0.0199	63.0048	0.01991	38.9311
0.01996	39.6954	0.01995	63.0048	0.01996	38.1669
0.02001	40.0775	0.02	64.1511	0.02001	38.549
0.02006	41.9881	0.02005	64.5332	0.02006	43.1345
0.02011	42.7523	0.0201	66.0617	0.02011	42.3702
0.02016	41.606	0.02015	67.5902	0.02016	44.2808
0.02021	41.2238	0.0202	68.3544	0.02021	42.3702
0.02026	43.1345	0.02025	68.3544	0.02026	47.3378
0.02031	43.1345	0.0203	68.3544	0.02031	44.2808
0.02036	45.0451	0.02035	68.3544	0.02036	45.4272
0.02041	45.0451	0.0204	67.5902	0.02041	46.9557
0.02046	43.1345	0.02045	69.5008	0.02046	48.8663
0.02051	45.8093	0.0205	73.7041	0.02051	49.2484
0.02056	45.4272	0.02055	70.2651	0.02056	51.159
0.02061	47.3378	0.0206	66.826	0.02061	52.6875
0.02066	47.3378	0.02065	69.8829	0.02066	53.4517
0.02071	46.1914	0.0207	72.1757	0.02071	52.6875
0.02076	14.0932	0.02075	71.7935	0.02076	53.8338
0.02081	7.21507	0.0208	70.6472	0.02081	56.1266
0.02086	41.9881	0.02085	71.4114	0.02086	58.8014
0.02091	47.7199	0.0209	74.8505	0.02091	59.9478
0.02096	48.8663	0.02095	72.5578	0.02096	61.0941
0.02101	51.159	0.021	73.7041	0.02101	61.8584
0.02106	51.5411	0.02105	71.4114	0.02106	64.1511
0.02111	48.4841	0.0211	74.0863	0.02111	64.5332
0.02116	48.102	0.02115	77.1432	0.02116	67.2081
0.02121	51.9232	0.0212	75.9969	0.02121	68.7366
0.02126	53.0696	0.02125	74.4684	0.02126	69.1187
0.02131	52.3054	0.0213	75.2326	0.02131	69.5008
0.02136	52.3054	0.02135	77.5254	0.02136	70.6472
0.02141	53.0696	0.0214	74.0863	0.02141	73.7041
0.02146	54.216	0.02145	76.379	0.02146	76.7611
0.02151	53.8338	0.0215	75.2326	0.02151	75.9969
0.02156	51.9232	0.02155	77.5254	0.02156	75.6148
0.02161	54.216	0.0216	79.8181	0.02161	79.436
0.02166	54.5981	0.02165	77.1432	0.02166	82.8751
0.02171	54.9802	0.0217	75.9969	0.02171	80.9644
0.02176	54.5981	0.02175	76.379	0.02176	79.0538
0.02181	54.9802	0.0218	78.6717	0.02181	82.1108
0.02186	56.1266	0.02185	75.9969	0.02186	87.4605
0.02191	58.0372	0.0219	74.8505	0.02191	88.6069
0.02196	58.0372	0.02195	77.9075	0.02196	88.989
0.02201	56.1266	0.022	79.436	0.02201	87.8426
0.02206	58.0372	0.02205	82.4929	0.02206	88.6069
0.02211	58.4193	0.0221	78.2896	0.02211	91.2817
0.02216	56.1266	0.02215	77.9075	0.02216	92.046
0.02221	59.1835	0.0222	79.436	0.02221	92.4281
0.02226	56.8908	0.02225	80.5823	0.02226	93.1923
0.02231	60.712	0.0223	77.1432	0.02231	95.1029
0.02236	63.0048	0.02235	79.436	0.02236	94.7208
0.02241	62.6226	0.0224	79.8181	0.02241	97.3957
0.02246	61.4763	0.02245	80.9644	0.02246	98.9241
0.02251	61.8584	0.0225	81.7287	0.02251	99.6884
0.02256	62.6226	0.02255	79.436	0.02256	98.1599
0.02261	61.4763	0.0226	80.9644	0.02261	99.3063
0.02266	61.4763	0.02265	81.3466	0.02266	98.1599
0.02271	62.6226	0.0227	82.4929	0.02271	100.835
0.02276	64.9154	0.02275	82.1108	0.02276	101.217
0.02281	65.6796	0.0228	81.3466	0.02281	103.127
0.02286	61.4763	0.02285	82.1108	0.02286	101.981
0.02291	60.3299	0.0229	83.6393	0.02291	105.42
0.02296	59.9478	0.02295	82.1108	0.02296	104.656
0.02301	64.1511	0.023	80.5823	0.02301	108.859
0.02306	65.6796	0.02305	80.9644	0.02306	106.567
0.02311	64.1511	0.0231	81.3466	0.02311	107.331
0.02316	63.769	0.02315	83.2572	0.02316	109.624
0.02321	64.5332	0.0232	84.7857	0.02321	110.006
0.02326	64.1511	0.02325	84.0214	0.02326	110.388
0.02331	64.1511	0.0233	82.1108	0.02331	110.388
0.02336	63.3869	0.02335	83.6393	0.02336	108.859
0.02341	64.9154	0.0234	85.5499	0.02341	112.68
0.02346	64.9154	0.02345	84.4035	0.02346	114.591
0.02351	67.5902	0.0235	84.0214	0.02351	112.298
0.02356	64.5332	0.02355	84.4035	0.02356	114.209
0.02361	65.6796	0.0236	85.932	0.02361	112.298
0.02366	66.4438	0.02365	84.4035	0.02366	117.266
0.02371	66.826	0.0237	84.7857	0.02371	117.266
0.02376	63.3869	0.02375	84.7857	0.02376	118.03
0.02381	65.6796	0.0238	84.4035	0.02381	117.648
0.02386	64.5332	0.02385	85.932	0.02386	119.559
0.02391	67.5902	0.0239	85.932	0.02391	118.412
0.02396	69.1187	0.02395	84.7857	0.02396	120.323
0.02401	67.5902	0.024	83.6393	0.02401	118.412
0.02406	66.0617	0.02405	85.932	0.02406	121.087
0.02411	65.6796	0.0241	88.989	0.02411	121.469
0.02416	66.0617	0.02415	85.1678	0.02416	120.705
0.02421	66.0617	0.0242	82.4929	0.02421	120.705
0.02426	65.6796	0.02425	85.5499	0.02426	122.234
0.02431	69.5008	0.0243	84.4035	0.02431	121.851
0.02436	67.9723	0.02435	85.1678	0.02436	122.998
0.02441	67.9723	0.0244	85.932	0.02441	123.38
0.02446	66.826	0.02445	87.4605	0.02446	123.762
0.02451	66.4438	0.0245	88.6069	0.02451	123.762
0.02456	68.3544	0.02455	86.6963	0.02456	123.762
0.02461	67.2081	0.0246	85.5499	0.02461	124.144
0.02466	70.2651	0.02465	84.7857	0.02466	122.616
0.02471	69.5008	0.0247	84.4035	0.02471	124.144
0.02476	67.5902	0.02475	85.5499	0.02476	125.29
0.02481	66.0617	0.0248	84.0214	0.02481	123.762
0.02486	66.0617	0.02485	81.3466	0.02486	122.998
0.02491	66.826	0.0249	81.3466	0.02491	123.38
0.02496	67.9723	0.02495	77.1432	0.02496	122.234
0.02501	67.2081	0.025	67.5902	0.02501	121.469
0.02506	68.3544	0.02505	37.4026	0.02506	117.266
0.02511	64.5332	0.0251	17.5323	0.02511	112.298
0.02516	65.2975	0.02515	14.0932	0.02516	109.241
0.02521	67.2081	0.0252	12.5648	0.02521	105.802
0.02526	65.6796	0.02525	14.0932	0.02526	99.3063
0.02531	63.0048	0.0253	8.36143	0.02531	90.8996
0.02536	64.1511	0.02535	9.5078	0.02536	78.2896
0.02541	63.0048	0.0254	9.5078	0.02541	67.5902
0.02546	61.4763	0.02545	7.59719	0.02546	58.8014
0.02551	61.4763	0.0255	6.06871	0.02551	50.7769
0.02556	61.0941	0.02555	6.45083	0.02556	43.1345
0.02561	58.8014	0.0256	5.68658	0.02561	35.1099
0.02566	58.4193	0.02565	7.21507	0.02566	29.3781
0.02571	58.0372	0.0257	5.30446	0.02571	24.0284
0.02576	55.7445	0.02575	4.1581	0.02576	20.2072
0.02581	53.4517	0.0258	3.77598	0.02581	16.7681
0.02586	52.6875	0.02585	3.39386	0.02586	15.6217
0.02591	50.7769	0.0259	2.62962	0.02591	10.6542
0.02596	47.3378	0.02595	1.10113	0.02596	8.36143
0.02601	43.1345	0.026	1.86537	0.02601	7.59719
0.02606	41.2238	0.02605	3.01174	0.02606	7.97931
0.02611	38.549	0.0261	2.24749	0.02611	4.92234
0.02616	38.549	0.02615	1.86537	0.02616	6.06871
0.02621	34.7278	0.0262	0.71901	0.02621	4.1581
0.02626	32.8172	0.02625	1.48325	0.02626	4.92234
0.02631	30.5245	0.0263	2.24749	0.02631	4.92234
0.02636	31.2887	0.02635	0.33689	0.02636	4.1581
0.02641	27.0854	0.0264	-0.42735	0.02641	2.62962
0.02646	25.939	0.02645	1.48325	0.02646	2.24749
0.02651	22.4999	0.0265	1.86537	0.02651	4.1581
0.02656	24.4105	0.02655	1.10113	0.02656	3.01174
0.02661	23.6463	0.0266	0.33689	0.02661	3.01174
0.02666	21.3535	0.02665	-0.42735	0.02666	1.48325
0.02671	19.0608	0.0267	0.71901	0.02671	3.01174
0.02676	18.2966	0.02675	1.86537	0.02676	3.39386
0.02681	18.6787	0.0268	1.86537	0.02681	3.01174
0.02686	17.1502	0.02685	0.33689	0.02686	1.48325
0.02691	16.386	0.0269	0.33689	0.02691	1.86537
0.02696	14.8575	0.02695	2.62962	0.02696	2.62962
0.02701	15.2396	0.027	0.33689	0.02701	1.86537
0.02706	16.0038	0.02705	-0.04523	0.02706	1.10113
0.02711	14.8575	0.0271	0.33689	0.02711	1.48325
0.02716	13.7111	0.02715	0.71901	0.02716	2.24749
0.02721	13.7111	0.0272	1.86537	0.02721	3.01174
0.02726	13.329	0.02725	1.86537	0.02726	2.24749
0.02731	14.0932	0.0273	-0.04523	0.02731	1.86537
0.02736	12.9469	0.02735	0.33689	0.02736	2.24749
0.02741	11.8005	0.0274	1.86537	0.02741	2.24749
0.02746	12.9469	0.02745	1.10113	0.02746	1.86537
0.02751	12.9469	0.0275	0.33689	0.02751	4.92234
0.02756	11.8005	0.02755	-0.42735	0.02756	1.86537
0.02761	11.0363	0.0276	1.10113	0.02761	1.86537
0.02766	11.0363	0.02765	2.24749	0.02766	0.71901
0.02771	10.6542	0.0277	0.71901	0.02771	-1.57372
0.02776	11.0363	0.02775	-0.80947	0.02776	3.01174
0.02781	10.6542	0.0278	1.48325	0.02781	2.24749
0.02786	10.6542	0.02785	1.86537	0.02786	6.45083
0.02791	12.5648	0.0279	0.33689	0.02791	3.39386
0.02796	12.5648	0.02795	0.33689	0.02796	1.86537
0.02801	12.1826	0.028	-0.04523	0.02801	1.10113
0.02806	11.0363	0.02805	-0.04523	0.02806	4.92234
0.02811	12.5648	0.0281	1.86537	0.02811	3.01174
0.02816	12.1826	0.02815	-0.42735	0.02816	2.62962
0.02821	13.7111	0.0282	-0.04523	0.02821	2.24749
0.02826	12.1826	0.02825	1.48325	0.02826	3.77598
0.02831	11.8005	0.0283	3.39386	0.02831	1.86537
0.02836	12.1826	0.02835	3.77598	0.02836	3.39386
0.02841	12.9469	0.0284	1.10113	0.02841	1.10113
0.02846	11.8005	0.02845	1.48325	0.02846	1.86537
0.02851	11.4184	0.0285	0.33689	0.02851	3.39386
0.02856	11.8005	0.02855	-1.57372	0.02856	2.62962
0.02861	11.8005	0.0286	0.33689	0.02861	1.10113
0.02866	12.1826	0.02865	-0.04523	0.02866	-1.57372
0.02871	11.4184	0.0287	4.1581	0.02871	2.62962
0.02876	10.272	0.02875	1.86537	0.02876	1.86537
0.02881	7.59719	0.0288	1.86537	0.02881	0.33689
0.02886	12.1826	0.02885	0.71901	0.02886	0.71901
0.02891	10.272	0.0289	-0.80947	0.02891	1.86537
0.02896	7.21507	0.02895	0.71901	0.02896	3.01174
0.02901	7.97931	0.029	-0.80947	0.02901	0.33689
0.02906	9.5078	0.02905	0.71901	0.02906	0.33689
0.02911	11.4184	0.0291	-1.1916	0.02911	1.86537
0.02916	9.5078	0.02915	0.71901	0.02916	2.62962
0.02921	11.0363	0.0292	0.33689	0.02921	1.10113
0.02926	10.272	0.02925	0.33689	0.02926	3.01174
0.02931	12.1826	0.0293	-2.33796	0.02931	1.86537
0.02936	10.272	0.02935	0.33689	0.02936	1.86537
0.02941	7.21507	0.0294	1.48325	0.02941	2.62962
0.02946	6.06871	0.02945	2.24749	0.02946	1.10113
0.02951	11.0363	0.0295	2.24749	0.02951	2.24749
0.02956	8.36143	0.02955	-0.04523	0.02956	1.86537
0.02961	5.30446	0.0296	-1.1916	0.02961	3.39386
0.02966	7.97931	0.02965	-0.80947	0.02966	4.1581
0.02971	6.45083	0.0297	-0.42735	0.02971	4.92234
0.02976	10.6542	0.02975	-1.1916	0.02976	4.54022
0.02981	6.45083	0.0298	0.33689	0.02981	0.71901
0.02986	8.36143	0.02985	0.71901	0.02986	5.68658
0.02991	6.83295	0.0299	1.10113	0.02991	7.21507
0.02996	6.83295	0.02995	0.71901	0.02996	4.1581
0.03001	7.21507	0.03	0.33689	0.03001	5.30446
0.03006	6.06871	0.03005	-0.04523	0.03006	6.06871
0.03011	10.272	0.0301	2.62962	0.03011	5.68658
0.03016	8.36143	0.03015	-0.42735	0.03016	4.92234
0.03021	4.54022	0.0302	0.71901	0.03021	3.01174
0.03026	4.92234	0.03025	-0.04523	0.03026	4.92234
0.03031	5.30446	0.0303	3.77598	0.03031	4.54022
0.03036	6.06871	0.03035	0.71901	0.03036	5.68658
0.03041	7.97931	0.0304	-0.04523	0.03041	6.06871
0.03046	6.83295	0.03045	0.33689	0.03046	4.54022
0.03051	3.77598	0.0305	1.86537	0.03051	4.92234
0.03056	5.30446	0.03055	-0.04523	0.03056	5.30446
0.03061	7.21507	0.0306	-0.80947	0.03061	5.30446
0.03066	6.45083	0.03065	-1.1916	0.03066	4.92234
0.03071	5.30446	0.0307	-0.04523	0.03071	4.54022
0.03076	4.54022	0.03075	-1.1916	0.03076	6.45083
0.03081	5.30446	0.0308	-0.04523	0.03081	4.1581
0.03086	4.92234	0.03085	-2.33796	0.03086	5.30446
0.03091	6.45083	0.0309	-2.33796	0.03091	4.92234
0.03096	5.68658	0.03095	0.33689	0.03096	4.54022
0.03101	4.92234	0.031	0.33689	0.03101	6.45083
0.03106	4.54022	0.03105	-1.57372	0.03106	4.92234
0.03111	4.54022	0.0311	-1.57372	0.03111	3.01174
0.03116	4.92234	0.03115	-0.42735	0.03116	4.92234
0.03121	3.01174	0.0312	1.10113	0.03121	7.21507
0.03126	4.54022	0.03125	-1.1916	0.03126	4.1581
0.03131	7.97931	0.0313	-2.33796	0.03131	1.86537
0.03136	3.39386	0.03135	-0.04523	0.03136	4.92234
0.03141	0.71901	0.0314	-0.42735	0.03141	3.01174
0.03146	4.54022	0.03145	-2.33796	0.03146	6.45083
0.03151	1.48325	0.0315	-0.04523	0.03151	2.24749
0.03156	3.39386	0.03155	-2.33796	0.03156	4.54022
0.03161	3.39386	0.0316	-0.04523	0.03161	3.39386
0.03166	3.01174	0.03165	1.48325	0.03166	4.92234
0.03171	4.1581	0.0317	-1.95584	0.03171	6.83295
0.03176	3.39386	0.03175	-0.42735	0.03176	4.1581
0.03181	3.01174	0.0318	-0.42735	0.03181	4.1581
0.03186	1.86537	0.03185	-0.42735	0.03186	5.30446
0.03191	-0.42735	0.0319	-1.1916	0.03191	5.68658
0.03196	3.01174	0.03195	2.62962	0.03196	4.54022
0.03201	2.24749	0.032	-1.1916	0.03201	4.92234
0.03206	3.39386	0.03205	-2.33796	0.03206	4.92234
0.03211	5.30446	0.0321	0.33689	0.03211	4.54022
0.03216	4.92234	0.03215	-1.1916	0.03216	7.97931
0.03221	4.54022	0.0322	-0.04523	0.03221	3.01174
0.03226	4.54022	0.03225	-0.80947	0.03226	4.54022
0.03231	2.24749	0.0323	0.33689	0.03231	5.68658
0.03236	3.01174	0.03235	-1.57372	0.03236	6.45083
0.03241	3.01174	0.0324	-0.04523	0.03241	3.39386
0.03246	6.45083	0.03245	-1.1916	0.03246	3.39386
0.03251	3.01174	0.0325	1.48325	0.03251	8.36143
0.03256	1.86537	0.03255	3.01174	0.03256	4.54022
0.03261	3.77598	0.0326	1.86537	0.03261	3.77598
0.03266	4.1581	0.03265	-0.04523	0.03266	4.1581
0.03271	3.01174	0.0327	-1.95584	0.03271	4.54022
0.03276	1.86537	0.03275	-1.57372	0.03276	7.97931
0.03281	2.24749	0.0328	-0.80947	0.03281	4.54022
0.03286	4.54022	0.03285	-0.80947	0.03286	3.01174
0.03291	1.86537	0.0329	-2.33796	0.03291	4.1581
0.03296	2.62962	0.03295	0.71901	0.03296	6.06871
0.03301	1.86537	0.033	1.86537	0.03301	4.92234
0.03306	0.33689	0.03305	2.24749	0.03306	4.54022
0.03311	3.01174	0.0331	-1.1916	0.03311	4.1581
0.03316	3.01174	0.03315	-0.80947	0.03316	5.30446
0.03321	3.01174	0.0332	-0.04523	0.03321	5.30446
0.03326	3.01174	0.03325	-0.42735	0.03326	4.1581
0.03331	2.62962	0.0333	-0.42735	0.03331	4.54022
0.03336	3.39386	0.03335	-1.1916	0.03336	4.92234
0.03341	3.01174	0.0334	-0.80947	0.03341	5.68658
0.03346	1.86537	0.03345	0.33689	0.03346	4.54022
0.03351	2.24749	0.0335	-0.04523	0.03351	3.77598
0.03356	1.86537	0.03355	-1.1916	0.03356	3.01174
0.03361	1.86537	0.0336	-0.80947	0.03361	4.1581
0.03366	2.24749	0.03365	-0.04523	0.03366	4.92234
0.03371	0.71901	0.0337	-0.80947	0.03371	4.1581
0.03376	1.48325	0.03375	-1.1916	0.03376	3.39386
0.03381	2.62962	0.0338	-1.57372	0.03381	3.77598
0.03386	1.86537	0.03385	-0.42735	0.03386	3.77598
0.03391	1.86537	0.0339	0.33689	0.03391	4.54022
0.03396	3.39386	0.03395	0.33689	0.03396	3.01174
0.03401	4.92234	0.034	-0.80947	0.03401	3.77598
0.03406	2.24749	0.03405	-0.80947	0.03406	4.92234
0.03411	1.48325	0.0341	0.33689	0.03411	4.1581
0.03416	3.77598	0.03415	-0.04523	0.03416	2.62962
0.03421	1.48325	0.0342	-1.1916	0.03421	2.62962
0.03426	3.01174	0.03425	-1.1916	0.03426	3.39386
0.03431	1.86537	0.0343	-0.04523	0.03431	4.1581
0.03436	1.86537	0.03435	0.71901	0.03436	3.77598
0.03441	2.62962	0.0344	-1.57372	0.03441	3.01174
0.03446	3.39386	0.03445	-1.57372	0.03446	3.39386
0.03451	2.24749	0.0345	-1.95584	0.03451	4.54022
0.03456	1.86537	0.03455	-0.04523	0.03456	4.92234
0.03461	1.10113	0.0346	1.10113	0.03461	2.24749
0.03466	1.86537	0.03465	-0.80947	0.03466	3.01174
0.03471	2.62962	0.0347	-1.1916	0.03471	3.01174
0.03476	1.86537	0.03475	-1.1916	0.03476	4.54022
0.03481	0.71901	0.0348	0.33689	0.03481	3.39386
0.03486	2.24749	0.03485	0.33689	0.03486	1.86537
0.03491	3.01174	0.0349	-1.1916	0.03491	3.01174
0.03496	2.62962	0.03495	0.33689	0.03496	4.54022
0.03501	0.33689	0.035	-1.1916	0.03501	2.62962
0.03506	1.86537	0.03505	0.33689	0.03506	2.24749
0.03511	3.01174	0.0351	-0.04523	0.03511	3.01174
0.03516	2.24749	0.03515	-1.1916	0.03516	3.39386
0.03521	1.48325	0.0352	-0.04523	0.03521	4.1581
0.03526	1.10113	0.03525	1.10113	0.03526	3.39386
0.03531	1.48325	0.0353	-0.80947	0.03531	2.24749
0.03536	3.01174	0.03535	-1.95584	0.03536	2.62962
0.03541	1.86537	0.0354	-1.1916	0.03541	3.39386
0.03546	1.10113	0.03545	-0.80947	0.03546	1.48325
0.03551	0.71901	0.0355	-0.04523	0.03551	1.86537
0.03556	1.86537	0.03555	-0.42735	0.03556	2.62962
0.03561	3.01174	0.0356	-1.1916	0.03561	1.86537
0.03566	0.71901	0.03565	-0.42735	0.03566	3.01174
0.03571	-0.04523	0.0357	1.10113	0.03571	1.48325
0.03576	3.01174	0.03575	-0.42735	0.03576	4.54022
0.03581	1.48325	0.0358	-0.80947	0.03581	4.1581
0.03586	1.86537	0.03585	-0.42735	0.03586	1.86537
0.03591	1.86537	0.0359	0.71901	0.03591	2.62962
0.03596	0.33689	0.03595	0.71901	0.03596	2.62962
0.03601	1.48325	0.036	-0.80947	0.03601	3.01174
0.03606	3.01174	0.03605	-1.57372	0.03606	3.39386
0.03611	2.24749	0.0361	0.33689	0.03611	1.48325
0.03616	0.71901	0.03615	0.33689	0.03616	1.10113
0.03621	1.48325	0.0362	-0.80947	0.03621	0.33689
0.03626	1.86537	0.03625	-1.1916	0.03626	1.48325
0.03631	1.10113	0.0363	-1.1916	0.03631	2.24749
0.03636	0.33689	0.03635	1.10113	0.03636	3.01174
0.03641	1.10113	0.0364	-0.42735	0.03641	3.01174
0.03646	2.24749	0.03645	1.86537	0.03646	2.24749
0.03651	3.01174	0.0365	-1.1916	0.03651	1.48325
0.03656	1.86537	0.03655	-1.57372	0.03656	-1.57372
0.03661	-0.04523	0.0366	-0.42735	0.03661	0.71901
0.03666	1.86537	0.03665	-3.1022	0.03666	0.33689
0.03671	1.86537	0.0367	-0.80947	0.03671	1.48325
0.03676	2.24749	0.03675	0.33689	0.03676	2.24749
0.03681	0.33689	0.0368	-2.33796	0.03681	1.86537
0.03686	0.33689	0.03685	1.86537	0.03686	-1.1916
0.03691	1.48325	0.0369	1.86537	0.03691	1.48325
0.03696	1.86537	0.03695	-0.80947	0.03696	4.92234
0.03701	1.48325	0.037	-0.04523	0.03701	-1.57372
0.03706	1.10113	0.03705	0.71901	0.03706	0.33689
0.03711	2.24749	0.0371	-1.1916	0.03711	3.01174
0.03716	2.62962	0.03715	-1.95584	0.03716	1.48325
0.03721	0.33689	0.0372	-0.04523	0.03721	1.86537
0.03726	1.86537	0.03725	0.33689	0.03726	0.33689
0.03731	1.86537	0.0373	0.71901	0.03731	1.48325
0.03736	3.77598	0.03735	-0.04523	0.03736	1.86537
0.03741	2.24749	0.0374	-1.1916	0.03741	1.86537
0.03746	1.10113	0.03745	-0.04523	0.03746	2.24749
0.03751	0.33689	0.0375	1.10113	0.03751	-1.1916
0.03756	0.33689	0.03755	-0.42735	0.03756	1.10113
0.03761	2.24749	0.0376	-0.80947	0.03761	1.48325
0.03766	-0.42735	0.03765	-0.80947	0.03766	1.10113
0.03771	-0.04523	0.0377	-0.80947	0.03771	0.33689
0.03776	-0.04523	0.03775	0.33689	0.03776	-0.04523
0.03781	0.71901	0.0378	-1.1916	0.03781	1.48325
0.03786	2.62962	0.03785	-0.80947	0.03786	4.54022
0.03791	1.86537	0.0379	1.48325	0.03791	3.39386
0.03796	-0.04523	0.03795	-0.80947	0.03796	1.10113
0.03801	1.48325	0.038	-2.72008	0.03801	1.86537
0.03806	3.77598	0.03805	-0.04523	0.03806	3.39386
0.03811	2.24749	0.0381	-3.48432	0.03811	1.86537
0.03816	1.10113	0.03815	-1.1916	0.03816	-0.80947
0.03821	1.86537	0.0382	-1.1916	0.03821	-0.42735
0.03826	2.24749	0.03825	-0.04523	0.03826	1.86537
0.03831	1.48325	0.0383	-1.1916	0.03831	2.24749
0.03836	-1.1916	0.03835	0.33689	0.03836	1.86537
0.03841	-0.80947	0.0384	-0.04523	0.03841	1.86537
0.03846	1.10113	0.03845	-0.42735	0.03846	4.54022
0.03851	1.86537	0.0385	-3.1022	0.03851	3.01174
0.03856	1.48325	0.03855	-1.57372	0.03856	1.86537
0.03861	1.86537	0.0386	-3.1022	0.03861	3.01174
0.03866	0.33689	0.03865	0.33689	0.03866	0.33689
0.03871	3.01174	0.0387	1.86537	0.03871	5.30446
0.03876	0.33689	0.03875	-1.1916	0.03876	2.24749
0.03881	0.33689	0.0388	-1.57372	0.03881	3.39386
0.03886	3.01174	0.03885	0.33689	0.03886	1.48325
0.03891	-1.1916	0.0389	-1.1916	0.03891	3.39386
0.03896	1.86537	0.03895	-1.57372	0.03896	1.48325
0.03901	2.24749	0.039	-2.33796	0.03901	2.62962
0.03906	0.33689	0.03905	0.33689	0.03906	2.24749
0.03911	-0.42735	0.0391	1.86537	0.03911	1.48325
0.03916	1.86537	0.03915	-4.24857	0.03916	2.24749
0.03921	4.92234	0.0392	-0.04523	0.03921	1.86537
0.03926	-1.1916	0.03925	-1.1916	0.03926	1.10113
0.03931	1.10113	0.0393	1.48325	0.03931	1.48325
0.03936	3.01174	0.03935	-0.42735	0.03936	1.10113
0.03941	2.24749	0.0394	-0.42735	0.03941	4.54022
0.03946	1.86537	0.03945	-0.04523	0.03946	5.68658
0.03951	0.71901	0.0395	2.24749	0.03951	1.86537
0.03956	0.33689	0.03955	-1.1916	0.03956	-0.04523
0.03961	1.48325	0.0396	-0.04523	0.03961	-0.80947
0.03966	2.24749	0.03965	-0.42735	0.03966	2.62962
0.03971	1.10113	0.0397	0.33689	0.03971	-0.80947
0.03976	-1.95584	0.03975	0.71901	0.03976	1.86537
0.03981	0.71901	0.0398	-0.80947	0.03981	-0.42735
0.03986	-0.80947	0.03985	-1.57372	0.03986	3.01174
0.03991	1.10113	0.0399	-3.1022	0.03991	-0.04523
0.03996	-2.72008	0.03995	0.33689	0.03996	-0.04523
0.04001	-0.04523	0.04	-0.42735	0.04001	-0.04523

## Sheet: Fig. 1e
100 V		120 V		150 V
Time (s)	Temperature (K)	Time (s)	Temperature (K)	time (s)	Temperature (K)
0	2268.75	0	2286.33	0	2413.26
0.0001	2190.23	0.0001	2295.7	0.0001	2410.77
0.0002	2279.59	0.0002	2429.44	0.0002	2415.89
0.0003	2285.38	0.0003	2494.92	0.0003	2417.94
0.0004	2330.64	0.0004	2417.8	0.0004	2423.73
0.0005	2330.42	0.0005	2364.11	0.0005	2429.59
0.0006	2379.27	0.0006	2311.74	0.0006	2445.04
0.0007	2310.21	0.0007	2372.9	0.0007	2458.67
0.0008	2434.35	0.0008	2334.74	0.0008	2462.55
0.0009	2324.19	0.0009	2369.24	0.0009	2510.01
0.001	2347.12	0.001	2455.08	0.001	2535.06
0.0011	2513.45	0.0011	2408.94	0.0011	2536.82
0.0012	2541.65	0.0012	2410.55	0.0012	2554.25
0.0013	2406.52	0.0013	2470.97	0.0013	2565.38
0.0014	2468.7	0.0014	2398.17	0.0014	2574.68
0.0015	2520.12	0.0015	2455.08	0.0015	2594.24
0.0016	2467.46	0.0016	2366.53	0.0016	2606.1
0.0017	2498.95	0.0017	2401.25	0.0017	2624.93
0.0018	2429.59	0.0018	2463.06	0.0018	2632.62
0.0019	2471.04	0.0019	2498.44	0.0019	2645.07
0.002	2343.53	0.002	2437.06	0.002	2651.22
0.0021	2489.79	0.0021	2462.4	0.0021	2648.36
0.0022	2536.38	0.0022	2429.08	0.0022	2682.71
0.0023	2548.17	0.0023	2483.94	0.0023	2697.58
0.0024	2423.66	0.0024	2472.95	0.0024	2715.89
0.0025	2411.87	0.0025	2508.47	0.0025	2729.81
0.0026	2481.01	0.0026	2467.02	0.0026	2740.87
0.0027	2515.94	0.0027	2476.1	0.0027	2753.83
0.0028	2493.24	0.0028	2517.55	0.0028	2765.33
0.0029	2421.39	0.0029	2484.59	0.0029	2771.26
0.003	2463.43	0.003	2495.21	0.003	2784.3
0.0031	2475.37	0.0031	2522.46	0.0031	2784.67
0.0032	2452.29	0.0032	2528.17	0.0032	2779.83
0.0033	2446.07	0.0033	2452.81	0.0033	2784.74
0.0034	2475.07	0.0034	2549.93	0.0034	2791.41
0.0035	2543.85	0.0035	2538.65	0.0035	2803.2
0.0036	2444.68	0.0036	2542.9	0.0036	2814.04
0.0037	2459.91	0.0037	2576.07	0.0037	2816.16
0.0038	2503.93	0.0038	2574.54	0.0038	2810.38
0.0039	2463.06	0.0039	2574.68	0.0039	2828.39
0.004	2512.87	0.004	2585.3	0.004	2834.69
0.0041	2535.57	0.0041	2617.68	0.0041	2835.72
0.0042	2482.47	0.0042	2682.06	0.0042	2842.02
0.0043	2489.36	0.0043	2562.08	0.0043	2849.93
0.0044	2493.53	0.0044	2591.38	0.0044	2851.03
0.0045	2517.26	0.0045	2633.42	0.0045	2854.25
0.0046	2491.33	0.0046	2614.67	0.0046	2857.1
0.0047	2496.97	0.0047	2611.45	0.0047	2864.87
0.0048	2483.35	0.0048	2623.46	0.0048	2872.71
0.0049	2534.47	0.0049	2662.79	0.0049	2868.53
0.005	2554.03	0.005	2640.97	0.005	2888.6
0.0051	2531.91	0.0051	2655.83	0.0051	2881.05
0.0052	2559.08	0.0052	2627.93	0.0052	2880.18
0.0053	2556.59	0.0053	2678.32	0.0053	2881.86
0.0054	2556.59	0.0054	2719.19	0.0054	2901.34
0.0055	2559.38	0.0055	2674.95	0.0055	2904.13
0.0056	2591.6	0.0056	2690.84	0.0056	2910.72
0.0057	2574.02	0.0057	2661.69	0.0057	2912.11
0.0058	2568.02	0.0058	2770.9	0.0058	2915.99
0.0059	2583.54	0.0059	2717.65	0.0059	2919.29
0.006	2580.47	0.006	2707.32	0.006	2924.56
0.0061	2563.84	0.0061	2729	0.0061	2929.47
0.0062	2583.76	0.0062	2724.98	0.0062	2932.1
0.0063	2617.24	0.0063	2739.18	0.0063	2933.64
0.0064	2584.57	0.0064	2757.28	0.0064	2938.33
0.0065	2575.63	0.0065	2768.63	0.0065	2945.58
0.0066	2582.15	0.0066	2751.78	0.0066	2950.63
0.0067	2567.29	0.0067	2779.03	0.0067	2951.51
0.0068	2588.96	0.0068	2779.54	0.0068	2956.13
0.0069	2593.51	0.0069	2784.16	0.0069	2954.08
0.007	2582.37	0.007	2792.29	0.007	2959.28
0.0071	2573.22	0.0071	2789.94	0.0071	2961.91
0.0072	2583.62	0.0072	2785.69	0.0072	2975.98
0.0073	2563.26	0.0073	2794.12	0.0073	2979.57
0.0074	2582.74	0.0074	2785.4	0.0074	2986.08
0.0075	2565.97	0.0075	2806.71	0.0075	2990.41
0.0076	2576.37	0.0076	2807.74	0.0076	2992.09
0.0077	2570.43	0.0077	2808.33	0.0077	3000.73
0.0078	2584.13	0.0078	2797.12	0.0078	3002.2
0.0079	2573.8	0.0079	2794.26	0.0079	3005.05
0.008	2569.92	0.008	2800.2	0.008	3005.57
0.0081	2567.43	0.0081	2787.16	0.0081	3010.03
0.0082	2580.76	0.0082	2806.2	0.0082	3031.42
0.0083	2563.18	0.0083	2796.39	0.0083	3037.13
0.0084	2580.47	0.0084	2776.83	0.0084	3038.23
0.0085	2579.66	0.0085	2770.97	0.0085	3050.24
0.0086	2553	0.0086	2762.55	0.0086	3050.1
0.0087	2555.93	0.0087	2781.23	0.0087	3046.73
0.0088	2559.74	0.0088	2757.13	0.0088	3059.77
0.0089	2557.47	0.0089	2733.91	0.0089	3061.16
0.009	2569.56	0.009	2734.06	0.009	3073.97
0.0091	2547.88	0.0091	2735.6	0.0091	3071.92
0.0092	2575.49	0.0092	2724.98	0.0092	3072
0.0093	2562.16	0.0093	2725.05	0.0093	3091.77
0.0094	2548.24	0.0094	2713.62	0.0094	3087.45
0.0095	2570.21	0.0095	2796.46	0.0095	3092.36
0.0096	2562.23	0.0096	2748.27	0.0096	3093.9
0.0097	2551.1	0.0097	2646.97	0.0097	3093.09
0.0098	2546.26	0.0098	2760.57	0.0098	3099.17
0.0099	2564.06	0.0099	2560.03	0.0099	3109.64
0.01	2551.17	0.01	2540.04	0.01	3103.12
0.0101	2557.54	0.0101	2573.95	0.0101	3106.64
0.0102	2545.75	0.0102	2546.12	0.0102	3105.18
0.0103	2562.89	0.0103	2519.31	0.0103	3105.18
0.0104	2536.38	0.0104	2532.06	0.0104	3123.19
0.0105	2556.15	0.0105	2503.93	0.0105	3112.43
0.0106	2536.16	0.0106	2525.02	0.0106	3113.89
0.0107	2534.4	0.0107	2481.52	0.0107	3130.44
0.0108	2531.69	0.0108	2457.5	0.0108	3135.64
0.0109	2564.06	0.0109	2413.84	0.0109	3121
0.011	2552.64	0.011	2394.43	0.011	3131.84
0.0111	2528.1	0.0111	2341.19	0.0111	3133.37
0.0112	2538.65	0.0112	2387.92	0.0112	3132.5
0.0113	2550.15	0.0113	2347.71	0.0113	3143.41
0.0114	2551.17	0.0114	2306.32	0.0114	3132.42
0.0115	2536.74	0.0115	2308.23	0.0115	3141.43
0.0116	2518.29	0.0116	2307.79	0.0116	3156.88
0.0117	2525.98	0.0117	2285.45	0.0117	3153.22
0.0118	2539.97	0.0118	2301.27	0.0118	3150.51
0.0119	2537.04	0.0119	2310.79	0.0119	3150.88
0.012	2539.53	0.012	2289.18	0.012	3152.86
0.0121	2504.81	0.0121	2289.48	0.0121	3164.14
0.0122	2532.79	0.0122	2258.42	0.0122	3161.65
0.0123	2529.13	0.0123	2250.22	0.0123	3168.24
0.0124	2532.35	0.0124	2250.59	0.0124	3178.64
0.0125	2531.98	0.0125	2250.44	0.0125	3198.27
0.0126	2512.72	0.0126	2253.81	0.0126	3177.17
0.0127	2504.15	0.0127	2250.81	0.0127	3195.34
0.0128	2519.82	0.0128	2252.64	0.0128	3179
0.0129	2513.67	0.0129	2251.03	0.0129	3188.01
0.013	2515.94	0.013	2247	0.013	3199.29
0.0131	2519.53	0.0131	2239.53	0.0131	3188.89
0.0132	2517.55	0.0132	2232.28	0.0132	3212.77
0.0133	2516.6	0.0133	2225.17	0.0133	3231.01
0.0134	2504.44	0.0134	2224.88	0.0134	3185.67
0.0135	2502.98	0.0135	2227.29	0.0135	3209.11
0.0136	2504.08	0.0136	2228.98	0.0136	3224.34
0.0137	2504.15	0.0137	2229.2	0.0137	3218.7
0.0138	2503.86	0.0138	2229.13	0.0138	3218.63
0.0139	2507.3	0.0139	2213.16	0.0139	3226.68
0.014	2496.9	0.014	2222.02	0.014	3243.82
0.0141	2494.48	0.0141	2225.9	0.0141	3240.45
0.0142	2498.36	0.0142	2227.29	0.0142	3237.96
0.0143	2493.02	0.0143	2225.68	0.0143	3234.38
0.0144	2482.32	0.0144	2228.98	0.0144	3244.78
0.0145	2486.72	0.0145	2233.81	0.0145	3235.25
0.0146	2487.01	0.0146	2241.28	0.0146	3239.28
0.0147	2478.44	0.0147	2254.91	0.0147	3236.5
0.0148	2472.36	0.0148	2264.06	0.0148	3246.46
0.0149	2482.84	0.0149	2256.59	0.0149	3252.25
0.015	2469.07	0.015	2254.32	0.015	3264.62
0.0151	2470.61	0.0151	2262.3	0.0151	3259.57
0.0152	2460.28	0.0152	2266.55	0.0152	3260.01
0.0153	2460.86	0.0153	2264.58	0.0153	3264.99
0.0154	2464.97	0.0154	2277.32	0.0154	3263.09
0.0155	2461.08	0.0155	2277.76	0.0155	3267.55
0.0156	2459.33	0.0156	2282.3	0.0156	3270.19
0.0157	2458.01	0.0157	2295.85	0.0157	3277.08
0.0158	2438.45	0.0158	2303.76	0.0158	3276.71
0.0159	2442.7	0.0159	2320.17	0.0159	3286.52
0.016	2437.43	0.016	2324.41	0.016	3282.93
0.0161	2436.69	0.0161	2332.18	0.0161	3280.15
0.0162	2442.11	0.0162	2331.3	0.0162	3288.87
0.0163	2432.45	0.0163	2329.83	0.0163	3287.18
0.0164	2434.5	0.0164	2328.96	0.0164	3305.13
0.0165	2432.59	0.0165	2330.86	0.0165	3304.03
0.0166	2427.54	0.0166	2330.64	0.0166	3307.18
0.0167	2421.02	0.0167	2333.2	0.0167	3309.16
0.0168	2424.76	0.0168	2333.64	0.0168	3306.45
0.0169	2416.33	0.0169	2335.84	0.0169	3307.47
0.017	2415.45	0.017	2341.99	0.017	3309.89
0.0171	2422.05	0.0171	2345	0.0171	3305.27
0.0172	2407.03	0.0172	2357.23	0.0172	3303.22
0.0173	2414.21	0.0173	2359.64	0.0173	3312.38
0.0174	2416.33	0.0174	2364.55	0.0174	3327.1
0.0175	2412.52	0.0175	2368.43	0.0175	3326.37
0.0176	2401.83	0.0176	2377.15	0.0176	3333.18
0.0177	2411.72	0.0177	2374.37	0.0177	3322.78
0.0178	2407.91	0.0178	2366.6	0.0178	3305.57
0.0179	2398.1	0.0179	2364.4	0.0179	3315.82
0.018	2401.39	0.018	2364.48	0.018	3330.62
0.0181	2404.54	0.0181	2367.7	0.0181	3298.17
0.0182	2396.26	0.0182	2368.95	0.0182	3337.65
0.0183	2387.55	0.0183	2369.02	0.0183	3321.09
0.0184	2391.58	0.0184	2369.24	0.0184	3317.58
0.0185	2389.16	0.0185	2369.9	0.0185	3339.26
0.0186	2385.06	0.0186	2366.89	0.0186	3343.95
0.0187	2383.96	0.0187	2364.77	0.0187	3344.17
0.0188	2383.81	0.0188	2365.14	0.0188	3347.61
0.0189	2380.44	0.0189	2363.96	0.0189	3328.05
0.019	2361.33	0.019	2364.04	0.019	3341.97
0.0191	2370.04	0.0191	2360.45	0.0191	3350.9
0.0192	2375.98	0.0192	2362.06	0.0192	3339.26
0.0193	2364.04	0.0193	2361.55	0.0193	3369.36
0.0194	2355.32	0.0194	2362.94	0.0194	3333.84
0.0195	2359.42	0.0195	2360.38	0.0195	3370.31
0.0196	2367.99	0.0196	2359.06	0.0196	3333.25
0.0197	2366.89	0.0197	2361.4	0.0197	3348.85
0.0198	2354.37	0.0198	2362.65	0.0198	3352
0.0199	2359.35	0.0199	2363.09	0.0199	3372.22
0.02	2368.29	0.02	2365.28	0.02	3342.19
0.0201	2363.09	0.0201	2364.84	0.0201	3343.21
0.0202	2373.05	0.0202	2366.6	0.0202	3356.47
0.0203	2353.2	0.0203	2369.24	0.0203	3347.24
0.0204	2381.4	0.0204	2373.05	0.0204	3322.85
0.0205	2423.8	0.0205	2376.71	0.0205	3335.01
0.0206	2412.01	0.0206	2378.91	0.0206	3361.82
0.0207	2449.15	0.0207	2382.2	0.0207	3311.21
0.0208	2413.26	0.0208	2385.72	0.0208	3334.2
0.0209	2401.25	0.0209	2388.94	0.0209	3309.01
0.021	2404.17	0.021	2393.33	0.021	3315.01
0.0211	2392.75	0.0211	2396.19	0.0211	3315.45
0.0212	2386.16	0.0212	2398.1	0.0212	3321.83
0.0213	2378.1	0.0213	2402.56	0.0213	3306.52
0.0214	2366.75	0.0214	2409.45	0.0214	3279.13
0.0215	2373.19	0.0215	2412.23	0.0215	3302.56
0.0216	2368.8	0.0216	2417.43	0.0216	3271.58
0.0217	2357.96	0.0217	2418.75	0.0217	3274.66
0.0218	2359.42	0.0218	2421.46	0.0218	3279.64
0.0219	2358.18	0.0219	2423.88	0.0219	3284.18
0.022	2350.05	0.022	2424.46	0.022	3264.62
0.0221	2348.44	0.0221	2425.27	0.0221	3254.88
0.0222	2342.72	0.0222	2427.54	0.0222	3253.12
0.0223	2333.35	0.0223	2429.15	0.0223	3261.62
0.0224	2331.08	0.0224	2432.59	0.0224	3248.8
0.0225	2327.42	0.0225	2438.16	0.0225	3244.7
0.0226	2327.42	0.0226	2438.01	0.0226	3248.36
0.0227	2323.24	0.0227	2436.91	0.0227	3245.21
0.0228	2323.68	0.0228	2439.26	0.0228	3246.17
0.0229	2318.12	0.0229	2438.82	0.0229	3230.13
0.023	2319.36	0.023	2438.96	0.023	3231.52
0.0231	2317.31	0.0231	2441.75	0.0231	3233.94
0.0232	2307.71	0.0232	2441.82	0.0232	3210.42
0.0233	2306.54	0.0233	2444.02	0.0233	3213.57
0.0234	2306.76	0.0234	2444.6	0.0234	3198.93
0.0235	2303.69	0.0235	2449.95	0.0235	3208.01
0.0236	2296.73	0.0236	2458.37	0.0236	3199.66
0.0237	2293.58	0.0237	2460.72	0.0237	3200.9
0.0238	2293.65	0.0238	2463.72	0.0238	3190.8
0.0239	2289.18	0.0239	2464.6	0.0239	3196.29
0.024	2287.06	0.024	2464.01	0.024	3202.51
0.0241	2222.9	0.0241	2466.72	0.0241	3199.51
0.0242	2212.21	0.0242	2470.83	0.0242	3183.25
0.0243	2195.36	0.0243	2470.83	0.0243	3166.41
0.0244	2179.69	0.0244	2468.92	0.0244	3164.79
0.0245	2174.71	0.0245	2468.41	0.0245	3168.24
0.0246	2171.78	0.0246	2471.48	0.0246	3162.67
0.0247	2159.62	0.0247	2472.14	0.0247	3161.72
0.0248	2155	0.0248	2473.39	0.0248	3174.24
0.0249	2152	0.0249	2472.95	0.0249	3173.66
0.025	2157.64	0.025	2474.12	0.025	3149.85
0.0251	2140.43	0.0251	2473.24	0.0251	3145.17
0.0252	2138.16	0.0252	2470.53	0.0252	3144.8
0.0253	2119.63	0.0253	2469.87	0.0253	3146.85
0.0254	2117.29	0.0254	2471.48	0.0254	3139.01
0.0255	2119.41	0.0255	2472.22	0.0255	3131.4
0.0256	2113.62	0.0256	2471.48	0.0256	3131.62
0.0257	2110.69	0.0257	2471.41	0.0257	3137.92
0.0258	2110.62	0.0258	2471.85	0.0258	3106.64
0.0259	2118.68	0.0259	2471.19	0.0259	3093.53
0.026	2103.15	0.026	2469.29	0.026	3089.79
0.0261	2096.92	0.0261	2466.8	0.0261	3090.31
0.0262	2106.37	0.0262	2463.79	0.0262	3090.6
0.0263	2088.65	0.0263	2470.31	0.0263	3089.72
0.0264	2078.61	0.0264	2470.31	0.0264	3088.55
0.0265	2093.04	0.0265	2471.19	0.0265	3085.62
0.0266	2075.76	0.0266	2473.68	0.0266	3073.39
0.0267	2080.74	0.0267	2474.12	0.0267	3062.99
0.0268	2083.52	0.0268	2475.81	0.0268	3057.2
0.0269	2074.37	0.0269	2476.54	0.0269	3057.57
0.027	2095.24	0.027	2477.56	0.027	3057.28
0.0271	2061.4	0.0271	2478.15	0.0271	3052.44
0.0272	2066.24	0.0272	2478.08	0.0272	3045.34
0.0273	2050.56	0.0273	2479.98	0.0273	3034.86
0.0274	2073.56	0.0274	2481.96	0.0274	3023
0.0275	2080.08	0.0275	2482.03	0.0275	3032.96
0.0276	2043.38	0.0276	2486.43	0.0276	3029.52
0.0277	2040.23	0.0277	2488.11	0.0277	3023.8
0.0278	2052.47	0.0278	2488.11	0.0278	3019.85
0.0279	2074.51	0.0279	2490.23	0.0279	3016.7
0.028	2049.39	0.028	2488.26	0.028	3020.07
0.0281	2046.53	0.0281	2489.14	0.0281	3020.14
0.0282	2046.68	0.0282	2489.21	0.0282	3018.6
0.0283	2048.44	0.0283	2492.87	0.0283	3012.82
0.0284	2045.14	0.0284	2495.58	0.0284	3005.86
0.0285	2038.92	0.0285	2498.44	0.0285	3005.49
0.0286	2051.07	0.0286	2501.88	0.0286	3001.9
0.0287	2045.65	0.0287	2506.13	0.0287	3000.44
0.0288	2038.33	0.0288	2511.04	0.0288	3002.05
0.0289	2044.85	0.0289	2511.04	0.0289	2999.85
0.029	2026.98	0.029	2517.04	0.029	2994.43
0.0291	2021.48	0.0291	2520.41	0.0291	2995.39
0.0292	2037.82	0.0292	2522.31	0.0292	2994.43
0.0293	2024.41	0.0293	2526.34	0.0293	2988.35
0.0294	2035.69	0.0294	2537.92	0.0294	2982.79
0.0295	2023.24	0.0295	2543.12	0.0295	2987.99
0.0296	2004.93	0.0296	2550.73	0.0296	2986.38
0.0297	2032.54	0.0297	2554.98	0.0297	2978.32
0.0298	2028.15	0.0298	2558.86	0.0298	2982.79
0.0299	2030.13	0.0299	2560.18	0.0299	2988.87
0.03	2027.05	0.03	2561.57	0.03	2986.38
0.0301	2012.11	0.0301	2564.21	0.0301	2979.64
0.0302	2020.31	0.0302	2566.85	0.0302	2978.61
0.0303	2025	0.0303	2567.87	0.0303	2976.05
0.0304	2023.02	0.0304	2566.92	0.0304	2972.17
0.0305	2010.21	0.0305	2568.24	0.0305	2970.7
0.0306	2016.36	0.0306	2570.21	0.0306	2968.51
0.0307	2006.84	0.0307	2571.9	0.0307	2967.55
0.0308	1989.4	0.0308	2572.19	0.0308	2967.55
0.0309	1998.41	0.0309	2580.03	0.0309	2966.09
0.031	2007.35	0.031	2591.24	0.031	2966.46
0.0311	1998.63	0.0311	2593.29	0.0311	2966.6
0.0312	2012.18	0.0312	2595.63	0.0312	2966.38
0.0313	2002.08	0.0313	2593.73	0.0313	2964.92
0.0314	2010.72	0.0314	2595.12	0.0314	2961.18
0.0315	2016.94	0.0315	2598.27	0.0315	2951.88
0.0316	2007.93	0.0316	2599.88	0.0316	2955.47
0.0317	1974.46	0.0317	2599.58	0.0317	2946.97
0.0318	1986.69	0.0318	2599.22	0.0318	2944.78
0.0319	2023.02	0.0319	2601.27	0.0319	2949.98
0.032	1961.57	0.032	2606.62	0.032	2948.14
0.0321	1991.67	0.0321	2605.81	0.0321	2948.73
0.0322	2004.79	0.0322	2602.22	0.0322	2941.92
0.0323	1980.25	0.0323	2601.42	0.0323	2939.87
0.0324	1991.24	0.0324	2599.95	0.0324	2942.43
0.0325	2010.94	0.0325	2601.12	0.0325	2943.9
0.0326	1966.63	0.0326	2602.44	0.0326	2939.5
0.0327	1990.21	0.0327	2599.29	0.0327	2938.55
0.0328	1998.56	0.0328	2598.27	0.0328	2938.7
0.0329	1989.18	0.0329	2595.04	0.0329	2936.21
0.033	1994.46	0.033	2596.07	0.033	2937.82
0.0331	1986.62	0.0331	2600.17	0.0331	2937.23
0.0332	1985.6	0.0332	2599.51	0.0332	2934.89
0.0333	1976.51	0.0333	2596.88	0.0333	2933.94
0.0334	2005.22	0.0334	2596.66	0.0334	2933.06
0.0335	1981.86	0.0335	2596.95	0.0335	2934.67
0.0336	1986.77	0.0336	2599.29	0.0336	2934.16
0.0337	1987.43	0.0337	2597.39	0.0337	2932.91
0.0338	1975.78	0.0338	2594.31	0.0338	2931.3
0.0339	1966.48	0.0339	2596	0.0339	2929.54
0.034	1971.02	0.034	2596.66	0.034	2925.73
0.0341	2014.09	0.0341	2597.9	0.0341	2919.43
0.0342	1962.67	0.0342	2598.63	0.0342	2921.34
0.0343	1994.46	0.0343	2599.22	0.0343	2920.61
0.0344	1986.69	0.0344	2600.17	0.0344	2920.46
0.0345	1928.83	0.0345	2603.76	0.0345	2916.8
0.0346	1963.55	0.0346	2606.76	0.0346	2906.54
0.0347	2008.08	0.0347	2609.33	0.0347	2911.38
0.0348	1957.98	0.0348	2616.36	0.0348	2904.49
0.0349	1964.87	0.0349	2620.97	0.0349	2910.42
0.035	1994.31	0.035	2623.61	0.035	2912.26
0.0351	1952.49	0.0351	2624.71	0.0351	2908.15
0.0352	1975.2	0.0352	2624.56	0.0352	2905.66
0.0353	1924.88	0.0353	2623.24	0.0353	2906.76
0.0354	1993.07	0.0354	2623.9	0.0354	2908.37
0.0355	1941.87	0.0355	2622.73	0.0355	2901.64
0.0356	1983.18	0.0356	2624.19	0.0356	2898.34
0.0357	1996.58	0.0357	2623.9	0.0357	2897.02
0.0358	1989.62	0.0358	2623.61	0.0358	2900.68
0.0359	1921.73	0.0359	2624.56	0.0359	2899.8
0.036	1912.43	0.036	2627.93	0.036	2899.51
0.0361	1978.56	0.0361	2629.61	0.0361	2900.98
0.0362	2010.28	0.0362	2631.74	0.0362	2898.71
0.0363	1962.52	0.0363	2630.2	0.0363	2897.46
0.0364	1927.81	0.0364	2630.13	0.0364	2895.19
0.0365	1925.9	0.0365	2632.98	0.0365	2894.38
0.0366	1996.66	0.0366	2635.69	0.0366	2895.56
0.0367	1984.06	0.0367	2639.79	0.0367	2891.89
0.0368	1939.23	0.0368	2644.04	0.0368	2892.63
0.0369	1964.06	0.0369	2645.07	0.0369	2888.45
0.037	1895.58	0.037	2649.1	0.037	2881.71
0.0371	1994.31	0.0371	2652.25	0.0371	2882.81
0.0372	1977.03	0.0372	2653.86	0.0372	2881.79
0.0373	1943.7	0.0373	2654	0.0373	2878.86
0.0374	1912.21	0.0374	2655.32	0.0374	2877.25
0.0375	1940.11	0.0375	2655.03	0.0375	2876.44
0.0376	1963.4	0.0376	2654.22	0.0376	2878.27
0.0377	1908.4	0.0377	2654.3	0.0377	2878.2
0.0378	1960.77	0.0378	2654	0.0378	2877.83
0.0379	1953	0.0379	2655.18	0.0379	2876.44
0.038	1902.69	0.038	2656.27	0.038	2867.87
0.0381	1967.94	0.0381	2654.74	0.0381	2863.99
0.0382	1948.97	0.0382	2654.37	0.0382	2865.75
0.0383	1934.11	0.0383	2655.4	0.0383	2865.01
0.0384	1928.39	0.0384	2656.42	0.0384	2866.85
0.0385	1983.91	0.0385	2656.13	0.0385	2865.89
0.0386	1918.43	0.0386	2658.69	0.0386	2861.13
0.0387	1925.02	0.0387	2658.76	0.0387	2861.94
0.0388	1944.73	0.0388	2660.89	0.0388	2860.99
0.0389	1952.34	0.0389	2660.6	0.0389	2860.62
0.039	1904.15	0.039	2662.43	0.039	2860.03
0.0391	1934.47	0.0391	2661.11	0.0391	2861.65
0.0392	1935.86	0.0392	2661.55	0.0392	2859.67
0.0393	1938.94	0.0393	2664.62	0.0393	2855.2
0.0394	1963.48	0.0394	2666.82	0.0394	2858.86
0.0395	1966.19	0.0395	2667.7	0.0395	2855.42
0.0396	1937.92	0.0396	2667.77	0.0396	2855.49
0.0397	1949.41	0.0397	2667.99	0.0397	2853.96
0.0398	1959.45	0.0398	2665.87	0.0398	2852.49
0.0399	1928.54	0.0399	2662.72	0.0399	2851.54
0.04	1956.59	0.04	2660.38	0.04	2850.51
0.0401	1935.21	0.0401	2658.47	0.0401	2849.63
0.0402	1954.76	0.0402	2657.67	0.0402	2846.78
0.0403	1926.27	0.0403	2655.4	0.0403	2842.75
0.0404	1931.69	0.0404	2656.05	0.0404	2838.79
0.0405	1909.86	0.0405	2657.89	0.0405	2841.36
0.0406	1974.1	0.0406	2658.76	0.0406	2836.74
0.0407	1953.15	0.0407	2656.57	0.0407	2840.92
0.0408	1945.09	0.0408	2656.86	0.0408	2839.45
0.0409	1939.6	0.0409	2658.62	0.0409	2840.11
0.041	1910.82	0.041	2655.47	0.041	2837.11
0.0411	1931.54	0.0411	2654.44	0.0411	2834.11
0.0412	1930.81	0.0412	2653.34	0.0412	2833.89
0.0413	1967.36	0.0413	2651.07	0.0413	2836.67
0.0414	1919.38	0.0414	2649.1	0.0414	2831.4
0.0415	1930.37	0.0415	2648.8	0.0415	2831.1
0.0416	1942.53	0.0416	2650.2	0.0416	2826.78
0.0417	1946.7	0.0417	2648.36	0.0417	2825.1
0.0418	1952.86	0.0418	2651.37	0.0418	2825.32
0.0419	1940.33	0.0419	2650.42	0.0419	2826.49
0.042	1905.83	0.042	2567.65	0.042	2825.24
0.0421	1936.6	0.0421	2529.35	0.0421	2825.76
0.0422	1929.86	0.0422	2514.55	0.0422	2827.22
0.0423	1941.72	0.0423	2502.25	0.0423	2826.12
0.0424	1929.49	0.0424	2492.36	0.0424	2826.12
0.0425	1973.8	0.0425	2489.94	0.0425	2825.1
0.0426	1878.81	0.0426	2487.89	0.0426	2822.61
0.0427	1891.33	0.0427	2482.69	0.0427	2822.75
0.0428	1926.05	0.0428	2480.93	0.0428	2821.95
0.0429	1921.66	0.0429	2478.74	0.0429	2819.68
0.043	1929.27	0.043	2475.22	0.043	2820.19
0.0431	1953.37	0.0431	2471.63	0.0431	2819.9
0.0432	1926.64	0.0432	2468.48	0.0432	2819.97
0.0433	1899.61	0.0433	2465.26	0.0433	2819.9
0.0434	1905.91	0.0434	2461.52	0.0434	2817.63
0.0435	1896.75	0.0435	2458.74	0.0435	2814.48
0.0436	1927.73	0.0436	2454.42	0.0436	2817.55
0.0437	1966.77	0.0437	2451.42	0.0437	2817.63
0.0438	1874.27	0.0438	2448.12	0.0438	2817.26
0.0439	1825.27	0.0439	2445.63	0.0439	2818.51
0.044	2016.28	0.044	2442.33	0.044	2817.26
0.0441	1971.17	0.0441	2439.7	0.0441	2816.82
0.0442	1868.19	0.0442	2436.11	0.0442	2814.04
0.0443	1897.34	0.0443	2432.37	0.0443	2814.48
0.0444	2020.83	0.0444	2430.03	0.0444	2812.13
0.0445	1929.49	0.0445	2428.2	0.0445	2810.52
0.0446	1914.55	0.0446	2426.15	0.0446	2810.45
0.0447	1895.14	0.0447	2423.66	0.0447	2809.79
0.0448	1923.93	0.0448	2420.58	0.0448	2810.3
0.0449	1978.93	0.0449	2419.41	0.0449	2809.94
0.045	1935.72	0.045	2417.21	0.045	2809.86
0.0451	1889.28	0.0451	2415.45	0.0451	2810.16
0.0452	1792.53	0.0452	2412.96	0.0452	2810.3
0.0453	2084.33	0.0453	2411.21	0.0453	2808.98
0.0454	1948.61	0.0454	2409.08	0.0454	2810.6
0.0455	1803.88	0.0455	2406.3	0.0455	2810.45
0.0456	1907.52	0.0456	2404.25	0.0456	2808.76
0.0457	1946.34	0.0457	2402.49	0.0457	2808.54
0.0458	2003.54	0.0458	2398.54	0.0458	2807.59
0.0459	1969.92	0.0459	2398.24	0.0459	2806.57
0.046	1919.38	0.046	2395.46	0.046	2805.25
0.0461	1891.41	0.0461	2392.53	0.0461	2801.37
0.0462	1889.5	0.0462	2391.65	0.0462	2802.17
0.0463	1970.65	0.0463	2388.65	0.0463	2802.91
0.0464	1872.51	0.0464	2386.6	0.0464	2802.91
0.0465	1936.82	0.0465	2386.16	0.0465	2799.46
0.0466	1946.04	0.0466	2383.89	0.0466	2797.19
0.0467	1902.03	0.0467	2382.06	0.0467	2798.14
0.0468	1974.17	0.0468	2380.08	0.0468	2799.9
0.0469	1883.86	0.0469	2378.54	0.0469	2801
0.047	1924.51	0.047	2376.71	0.047	2802.54
0.0471	1894.56	0.0471	2375.1	0.0471	2801.66
0.0472	1908.69	0.0472	2372.97	0.0472	2801.73
0.0473	1932.2	0.0473	2371.44	0.0473	2800.12
0.0474	1861.01	0.0474	2370.41	0.0474	2800.56
0.0475	1945.09	0.0475	2366.6	0.0475	2800.85
0.0476	1891.26	0.0476	2365.65	0.0476	2800.78
0.0477	1917.7	0.0477	2364.33	0.0477	2800.27
0.0478	1925.83	0.0478	2361.62	0.0478	2797.49
0.0479	1951.54	0.0479	2360.96	0.0479	2797.12
0.048	1835.6	0.048	2359.5	0.048	2795.07
0.0481	1922.83	0.0481	2357.15	0.0481	2795.07
0.0482	1962.01	0.0482	2356.71	0.0482	2793.97
0.0483	1883.57	0.0483	2354.3	0.0483	2795.07
0.0484	1902.98	0.0484	2353.2	0.0484	2795.8
		0.0485	2352.69	0.0485	2796.75
		0.0486	2350.85	0.0486	2795.95
		0.0487	2349.1	0.0487	2796.09
		0.0488	2348.07	0.0488	2795.43
		0.0489	2347.12	0.0489	2798.36
		0.049	2345.43	0.049	2794.7
		0.0491	2345.14	0.0491	2794.85
		0.0492	2343.82	0.0492	2792.5
		0.0493	2342.8	0.0493	2790.45
		0.0494	2341.85	0.0494	2789.79
		0.0495	2341.11	0.0495	2790.38
		0.0496	2340.01	0.0496	2791.48
		0.0497	2338.18	0.0497	2791.92
		0.0498	2337.3	0.0498	2792.94
		0.0499	2336.79	0.0499	2788.62
		0.05	2334.89	0.05	2785.91
		0.0501	2334.01	0.0501	2780.13
		0.0502	2332.25	0.0502	2779.1
		0.0503	2332.4	0.0503	2782.25
		0.0504	2330.49	0.0504	2784.67
		0.0505	2328.96	0.0505	2787.89
		0.0506	2327.56	0.0506	2784.74
		0.0507	2327.42	0.0507	2782.03
		0.0508	2324.78	0.0508	2784.89
		0.0509	2324.05	0.0509	2785.11
		0.051	2323.97	0.051	2786.79
		0.0511	2322.29	0.0511	2787.74
		0.0512	2321.85	0.0512	2782.84
		0.0513	2321.12	0.0513	2783.13
		0.0514	2318.99	0.0514	2781.52
		0.0515	2319.36	0.0515	2780.79
		0.0516	2317.16	0.0516	2779.61
		0.0517	2315.99	0.0517	2780.2
		0.0518	2315.26	0.0518	2777.93
		0.0519	2314.82	0.0519	2779.83
		0.052	2313.57	0.052	2780.71
		0.0521	2312.55	0.0521	2778.66
		0.0522	2310.79	0.0522	2776.03
		0.0523	2310.79	0.0523	2776.32
		0.0524	2309.69	0.0524	2776.25
		0.0525	2309.18	0.0525	2773.24
		0.0526	2307.57	0.0526	2771.48
		0.0527	2307.64	0.0527	2769.73
		0.0528	2306.62	0.0528	2771.41
		0.0529	2305.15	0.0529	2771.92
		0.053	2304.79	0.053	2772.95
		0.0531	2305.3	0.0531	2772.8
		0.0532	2301.86	0.0532	2773.02
		0.0533	2301.71	0.0533	2771.19
		0.0534	2301.64	0.0534	2769.21
		0.0535	2300.98	0.0535	2770.75
		0.0536	2299.44	0.0536	2771.78
		0.0537	2299.51	0.0537	2771.56
		0.0538	2297.97	0.0538	2769.43
		0.0539	2297.53	0.0539	2767.82
		0.054	2296.36	0.054	2765.7
		0.0541	2295.78	0.0541	2761.74
		0.0542	2295.48	0.0542	2763.43
		0.0543	2293.21	0.0543	2763.5
		0.0544	2293.36	0.0544	2765.62
		0.0545	2291.53	0.0545	2765.55
		0.0546	2291.09	0.0546	2764.38
		0.0547	2291.38	0.0547	2765.48
		0.0548	2292.04	0.0548	2765.33
		0.0549	2291.6	0.0549	2765.92
		0.055	2289.04	0.055	2765.99
		0.0551	2288.89	0.0551	2764.97
		0.0552	2289.92	0.0552	2765.99
		0.0553	2288.67	0.0553	2764.53
		0.0554	2288.23	0.0554	2762.04
		0.0555	2286.84	0.0555	2761.67
		0.0556	2288.16	0.0556	2761.96
		0.0557	2287.21	0.0557	2762.7
		0.0558	2287.94	0.0558	2761.45
		0.0559	2287.94	0.0559	2761.82
		0.056	2283.33	0.056	2762.77
		0.0561	2285.67	0.0561	2758.01
		0.0562	2284.64	0.0562	2753.98
		0.0563	2284.5	0.0563	2751.78
		0.0564	2282.96	0.0564	2753.76
		0.0565	2282.67	0.0565	2754.57
		0.0566	2283.18	0.0566	2758.23
		0.0567	2282.74	0.0567	2756.18
		0.0568	2281.2	0.0568	2755.52
		0.0569	2280.62	0.0569	2754.57
		0.057	2280.54	0.057	2754.42
		0.0571	2279.66	0.0571	2753.03
		0.0572	2278.86	0.0572	2753.91
		0.0573	2279.15	0.0573	2753.61
		0.0574	2277.03	0.0574	2755.15
		0.0575	2278.93	0.0575	2755.52
		0.0576	2278.2	0.0576	2754.05
		0.0577	2275.93	0.0577	2751.2
		0.0578	2275.71	0.0578	2752.81
		0.0579	2275.56	0.0579	2753.83
		0.058	2274.98	0.058	2750.9
		0.0581	2275.34	0.0581	2750.02
		0.0582	2274.39	0.0582	2752.29
		0.0583	2273.36	0.0583	2751.49
		0.0584	2272.56	0.0584	2750.9
		0.0585	2272.71	0.0585	2747.9
		0.0586	2270	0.0586	2747.97
		0.0587	2270.95	0.0587	2747.75
		0.0588	2271.75	0.0588	2747.53
		0.0589	2269.85	0.0589	2747.17
		0.059	2270	0.059	2745.41
		0.0591	2269.34	0.0591	2743.65
		0.0592	2268.82	0.0592	2745.41
		0.0593	2267.5	0.0593	2749
		0.0594	2268.38	0.0594	2749.8
		0.0595	2268.68	0.0595	2747.61
		0.0596	2266.7	0.0596	2746.73
		0.0597	2265.6	0.0597	2745.63
		0.0598	2264.79	0.0598	2745.04
		0.0599	2264.94	0.0599	2745.19
		0.06	2264.94	0.06	2742.41
		0.0601	2264.87	0.0601	2743.73
		0.0602	2264.94	0.0602	2744.02
		0.0603	2264.28	0.0603	2741.16
		0.0604	2262.01	0.0604	2739.99
		0.0605	2262.52	0.0605	2739.62
		0.0606	2261.57	0.0606	2737.35
		0.0607	2261.94	0.0607	2739.4
		0.0608	2261.94	0.0608	2740.72
		0.0609	2260.18	0.0609	2740.94
		0.061	2259.81	0.061	2741.02
		0.0611	2259.45	0.0611	2740.8
		0.0612	2259.3	0.0612	2740.87
		0.0613	2259.16	0.0613	2741.38
		0.0614	2257.1	0.0614	2739.77
		0.0615	2257.54	0.0615	2740.72
		0.0616	2257.4	0.0616	2739.62
		0.0617	2258.35	0.0617	2739.77
		0.0618	2254.98	0.0618	2737.65
		0.0619	2254.39	0.0619	2735.6
		0.062	2254.69	0.062	2738.75
		0.0621	2253.08	0.0621	2738.53
		0.0622	2253.52	0.0622	2740.06
		0.0623	2253.88	0.0623	2739.4
		0.0624	2252.27	0.0624	2741.09
		0.0625	2249.34	0.0625	2742.48
		0.0626	2251.83	0.0626	2743.07
		0.0627	2251.1	0.0627	2744.53
		0.0628	2248.68	0.0628	2740.28
		0.0629	2248.02	0.0629	2743.29
		0.063	2248.54	0.063	2741.67
		0.0631	2247	0.0631	2738.45
		0.0632	2245.53	0.0632	2738.89
		0.0633	2244.87	0.0633	2739.99
		0.0634	2245.24	0.0634	2739.77
		0.0635	2246.12	0.0635	2736.84
		0.0636	2244.87	0.0636	2735.52
		0.0637	2240.99	0.0637	2735.82
		0.0638	2241.58	0.0638	2735.96
		0.0639	2244.07	0.0639	2738.16
		0.064	2241.8	0.064	2737.13
		0.0641	2242.02	0.0641	2737.06
		0.0642	2235.79	0.0642	2737.87
		0.0643	2237.33	0.0643	2737.87
		0.0644	2241.94	0.0644	2737.94
		0.0645	2236.6	0.0645	2737.57
		0.0646	2236.01	0.0646	2739.11
		0.0647	2235.57	0.0647	2736.04
		0.0648	2235.57	0.0648	2735.96
		0.0649	2235.35	0.0649	2736.11
		0.065	2234.18	0.065	2733.25
		0.0651	2234.99	0.0651	2731.86
		0.0652	2232.93	0.0652	2732.3
		0.0653	2231.91	0.0653	2729.52
		0.0654	2232.2	0.0654	2731.93
		0.0655	2231.25	0.0655	2734.06
		0.0656	2230.15	0.0656	2731.57
		0.0657	2229.2	0.0657	2734.28
		0.0658	2229.79	0.0658	2731.27
		0.0659	2228.69	0.0659	2729.96
		0.066	2227.88	0.066	2729.66
		0.0661	2227.44	0.0661	2729.74
		0.0662	2226.34	0.0662	2729.66
		0.0663	2225.61	0.0663	2728.71
		0.0664	2226.05	0.0664	2729
		0.0665	2224.95	0.0665	2728.64
		0.0666	2224.22	0.0666	2727.76
		0.0667	2223.85	0.0667	2729.74
		0.0668	2223.71	0.0668	2727.39
		0.0669	2222.02	0.0669	2726.29
		0.067	2221.51	0.067	2724.76
		0.0671	2220.63	0.0671	2725.63
		0.0672	2220.85	0.0672	2726.07
		0.0673	2219.31	0.0673	2724.54
		0.0674	2217.77	0.0674	2726.15
		0.0675	2218.07	0.0675	2723.66
		0.0676	2217.48	0.0676	2723.36
		0.0677	2216.53	0.0677	2722.49
		0.0678	2214.26	0.0678	2723.07
		0.0679	2213.53	0.0679	2720.87
		0.068	2213.09	0.068	2720.73
		0.0681	2213.96	0.0681	2722.27
		0.0682	2212.13	0.0682	2722.85
		0.0683	2210.74	0.0683	2721.39
		0.0684	2208.84	0.0684	2719.56
		0.0685	2208.69	0.0685	2720.43
		0.0686	2205.91	0.0686	2720
		0.0687	2207.45	0.0687	2718.24
		0.0688	2205.18	0.0688	2717.94
		0.0689	2204.88	0.0689	2716.04
		0.069	2204	0.069	2714.06
		0.0691	2202.76	0.0691	2716.92
		0.0692	2199.24	0.0692	2717.07
		0.0693	2201.44	0.0693	2715.38
		0.0694	2199.68	0.0694	2716.33
		0.0695	2197.34	0.0695	2716.11
		0.0696	2195.8	0.0696	2714.14
		0.0697	2192.8	0.0697	2712.96
		0.0698	2193.24	0.0698	2712.23
		0.0699	2195	0.0699	2714.28
		0.07	2191.7	0.07	2712.6
		0.0701	2189.14	0.0701	2711.43
		0.0702	2186.28	0.0702	2712.23
		0.0703	2179.83	0.0703	2711.35
		0.0704	2176.1	0.0704	2708.79
		0.0705	2175.88	0.0705	2708.28
		0.0706	2176.1	0.0706	2711.06
		0.0707	2176.39	0.0707	2709.3
		0.0708	2177.49	0.0708	2708.35
		0.0709	2176.61	0.0709	2709.59
		0.071	2171.78	0.071	2710.4
		0.0711	2171.12	0.0711	2709.67
		0.0712	2172.44	0.0712	2707.62
		0.0713	2173.9	0.0713	2710.55
		0.0714	2169.29	0.0714	2709.67
		0.0715	2168.85	0.0715	2709.23
		0.0716	2168.55	0.0716	2708.5
		0.0717	2169.36	0.0717	2708.28
		0.0718	2167.9	0.0718	2708.42
		0.0719	2168.04	0.0719	2708.28
		0.072	2165.84	0.072	2707.76
		0.0721	2167.68	0.0721	2706.96
		0.0722	2165.84	0.0722	2705.86
		0.0723	2164.23	0.0723	2706.67
		0.0724	2160.94	0.0724	2707.62
		0.0725	2165.99	0.0725	2707.4
				0.0726	2706.88
				0.0727	2706.08
				0.0728	2706.37
				0.0729	2704.54
				0.073	2705.79
				0.0731	2703.52
				0.0732	2703.08
				0.0733	2700.44
				0.0734	2700.15
				0.0735	2701.32
				0.0736	2699.63
				0.0737	2698.46
				0.0738	2698.1
				0.0739	2698.68
				0.074	2699.12
				0.0741	2699.71
				0.0742	2698.83
				0.0743	2696.7
				0.0744	2693.26
				0.0745	2695.31
				0.0746	2694.14
				0.0747	2695.46
				0.0748	2697.44
				0.0749	2695.24
				0.075	2696.41
				0.0751	2696.92
				0.0752	2696.04
				0.0753	2697
				0.0754	2693.33
				0.0755	2694.07
				0.0756	2693.55
				0.0757	2695.09
				0.0758	2695.24
				0.0759	2695.31
				0.076	2694.58
				0.0761	2695.9
				0.0762	2692.02
				0.0763	2692.38
				0.0764	2690.62
				0.0765	2692.09
				0.0766	2692.53
				0.0767	2694.14
				0.0768	2692.46
				0.0769	2691.94
				0.077	2691.8
				0.0771	2691.5
				0.0772	2689.67
				0.0773	2688.5
				0.0774	2688.94
				0.0775	2689.23
				0.0776	2689.67
				0.0777	2688.43
				0.0778	2688.21
				0.0779	2690.62

## Sheet: Fig. 1f
Rh		Pd		Ag		Au		C
Temperature (K)	Vapor pressure (Pa)	Temperature (K)	Vapor pressure (Pa)	Temperature (K)	Vapor pressure (Pa)	Temperature (K)	Vapor pressure (Pa)	Temperature (K)	Vapor pressure (Pa)
2288.15	1	1721.15	1	1283.15	1	1646.15	1
2496.15	10	1897.15	10	1413.15	10	1814.15	10	2839.15	10
2749.15	100	2117.15	100	1575.15	100	2021.15	100	3048.15	100
3063.15	1000	2395.15	1000	1782.15	1000	2281.15	1000	3289.15	1000
3405.15	10000	2753.15	10000	2055.15	10000	2620.15	10000	3572.15	10000
3997.15	100000	3234.15	100000	2433.15	100000	3078.15	100000	3908.15	100000

## Sheet: Fig. 1g
Precious metals	Recovery yield
Rh	3.95017
Pd	3.07975
Ag	38.0499
Au	1.29854

## Sheet: Fig. 2a
Precious metals	Recovery yield (%)	Y/Y0
Rh	87.7	22.2016
Pd	57.8	18.7678
Ag	48.6248	1.27792
Au	0.56643	0.4362

## Sheet: Fig. 2b
Precious metals	Recovery yield (%)	Y/Y0
Rh	96.3903	24.4016
Pd	74.1203	24.067
Ag	28.9666	0.76128
Au	0.06177	0.04757

## Sheet: Fig. 2c
Precious metals	Recovery yield (%)	Y/Y0
Rh	25.2373	6.38892
Pd	17.4966	5.68117
Ag	75.7675	1.99127
Au	0.29221	0.22503

## Sheet: Fig. 2d
Precious metals	Recovery yield (%)	Y/Y0
Rh	30.7447	7.78313
Pd	26.4809	8.59839
Ag	83.8496	2.20367
Au	7.4	5.69871

## Sheet: Fig. 2e
Precious metals	Recovery yield (%)	Y/Y0
Rh	39.5896	10.0222
Pd	41.704	13.5414
Ag	42.6848	1.12181
Au	63	48.516

[truncated: 55 more sheets: Fig. 2f, Fig. 3c, Fig. 3d, Fig. 3e, Fig. 3f, Fig. 4a, Fig. 4b, Fig. 4c, Fig. 4d, Fig. 4e, Fig. 4f, Fig. S1a, Fig. S1b, Fig. S4b, Fig. S6c, Fig. S6d, Fig. S7a, Fig. S7b, Fig. S8a, Fig. S8b …]
